# Supplementary material for: Synaptic Size Dynamics as an Effectively Stochastic Process
Source: PLoS Comput Biol. 2014 Oct 2;10(10):e1003846. doi: 10.1371/journal.pcbi.1003846 (PMC4183425; doi:10.1371/journal.pcbi.1003846)
Supplement: Dataset S1 — This Microsoft Excel file contains the raw fluorescence values measured from individual synapses. Each page is marked by the corresponding figure number and rows and columns are titled with the relevant variable (e.g. “time”, “synapse #”, etc.). (XLSX) [file pcbi.1003846.s001.xlsx]

## Sheet: Fig 2A and 4
Synapse #	1	2	3	4	5	6	7	8	9	10	11	12	13	14	15	16	17	18	19	20	21	22	23	24	25	26	27	28	29	30	31	32	33	34	35	36	37	38	39	40	41	42	43	44	45	46	47	48	49
Time
0	0.373792	0.903758	1.21482	1.403	1.72559	0.921679	2.85166	0.314907	1.12692	1.16447	1.79429	0.774893	0.963496	1.54595	0.288025	0.557274	0.785987	0.560688	1.1585	1.16149	0.480041	1.24213	0.707901	1.65006	0.596958	2.60374	1.61934	0.901624	0.603785	0.409635	1.81221	1.17813	0.809029	0.876022	0.446332	0.905464	2.30974	0.729663	1.39532	0.706194	1.30102	1.30699	0.867914	0.58501	0.532099	0.466813	0.97715	0.70278	0.748011
0.5	0.362698	0.911438	1.17642	1.46146	1.67225	0.902477	2.89902	0.292292	1.23104	1.17173	1.77466	0.806042	0.986111	1.53485	0.314907	0.561541	0.780014	0.532952	1.15551	1.18069	0.497963	1.20416	0.687846	1.68718	0.580743	2.62252	1.6091	0.909305	0.615733	0.43097	1.88048	1.2097	0.878155	0.886689	0.443771	0.896077	2.27945	0.712168	1.37142	0.69638	1.34625	1.32875	0.844019	0.590984	0.545753	0.4698	0.993365	0.765506	0.815003
1	0.346056	0.93832	1.17813	1.44226	1.77978	0.912292	2.83672	0.294425	1.24213	1.18111	1.74479	0.809456	0.977577	1.49559	0.325575	0.568795	0.789401	0.558128	1.17557	1.18453	0.502656	1.15679	0.680592	1.79898	0.571356	2.56747	1.57582	0.89181	0.611892	0.439504	1.80197	1.21952	0.905038	0.894797	0.450599	0.935334	2.27561	0.70406	1.31595	0.699367	1.39063	1.29334	0.825671	0.599518	0.522711	0.460413	1.03988	0.816283	0.861941
1.5	0.318747	0.940881	1.13375	1.47938	1.77167	0.899917	2.72706	0.290158	1.16277	1.19264	1.66286	0.77532	0.898637	1.44652	0.336242	0.570502	0.797082	0.557274	1.15466	1.13204	0.482601	1.11668	0.644322	1.87493	0.579036	2.53419	1.52418	0.885409	0.631521	0.436944	1.59416	1.27243	0.944721	0.878155	0.455292	0.970323	2.31529	0.660963	1.30016	0.730089	1.4717	1.25152	0.834632	0.602505	0.569649	0.47108	1.09364	0.908878	0.879862
2	0.314907	0.9332	1.1201	1.53656	1.8088	0.892237	2.62423	0.294852	1.04073	1.1969	1.61251	0.745877	0.897357	1.35052	0.366111	0.568369	0.787694	0.595251	1.15082	1.09193	0.495402	1.14612	0.646029	1.94193	0.556848	2.49835	1.48663	0.887543	0.640055	0.42585	1.39276	1.30614	0.93448	0.884983	0.491562	0.986538	2.29694	0.675045	1.29206	0.749291	1.6044	1.20245	0.827378	0.617013	0.58117	0.462973	1.13844	0.995072	0.913145
2.5	0.299119	0.901624	1.09577	1.52205	1.79301	0.846579	2.55638	0.286318	1.02707	1.14655	1.55235	0.73265	0.875168	1.3343	0.401528	0.564955	0.77404	0.596531	1.15637	1.03049	0.508204	1.17429	0.638348	2.00209	0.585437	2.46037	1.4478	0.867488	0.605065	0.442065	1.23744	1.29078	0.902904	0.889676	0.519725	0.940027	2.3106	0.677605	1.25707	0.747157	1.73114	1.09193	0.848713	0.617866	0.590984	0.466813	1.141	1.05182	0.923813
3	0.291865	0.916985	1.07316	1.49858	1.83226	0.835912	2.51328	0.302959	1.11882	1.08767	1.53699	0.6951	0.86066	1.31169	0.428837	0.54362	0.791108	0.618293	1.13631	0.965203	0.490282	1.18709	0.642615	2.02855	0.608906	2.44458	1.43671	0.85426	0.589704	0.446332	1.15935	1.23403	0.874315	0.858954	0.533806	0.944721	2.27091	0.692966	1.2225	0.753985	1.78447	1.04116	0.861087	0.612319	0.58373	0.466387	1.08767	1.12394	0.918265
3.5	0.26925	0.919972	1.0659	1.44951	1.78831	0.816283	2.52907	0.302106	1.21226	1.09193	1.50882	0.697233	0.903331	1.31681	0.445052	0.528685	0.872608	0.602078	1.12735	0.976724	0.500096	1.23616	0.616586	2.023	0.622133	2.46506	1.48322	0.869195	0.602932	0.460413	1.23488	1.21568	0.842739	0.902051	0.544473	0.932773	2.23891	0.688272	1.21141	0.735636	1.78959	1.00958	0.870048	0.596531	0.636215	0.466813	1.07828	1.23104	0.949415
4	0.298266	0.886263	1.05438	1.37697	1.84805	0.814577	2.5871	0.27565	1.16405	1.07401	1.49559	0.69382	0.955815	1.31809	0.4634	0.523565	0.876022	0.624694	1.14997	0.979284	0.506497	1.30315	0.62256	1.9415	0.645602	2.43178	1.5037	0.866208	0.568369	0.459559	1.3582	1.15978	0.790254	0.947281	0.567515	0.908451	2.1476	0.699367	1.18624	0.716008	1.70895	0.978004	0.879862	0.603358	0.620853	0.443345	1.08383	1.28779	0.948135
4.5	0.288878	0.910158	1.02579	1.32875	1.91632	0.81415	2.56406	0.252608	1.44866	1.07999	1.49645	0.70022	0.96819	1.34454	0.454866	0.480468	0.854687	0.636215	1.20245	0.954108	0.513324	1.33729	0.653709	1.91163	0.66523	2.4544	1.51437	0.8517	0.551301	0.488575	1.63001	1.10644	0.777453	0.921679	0.570929	0.919972	2.1301	0.704914	1.16661	0.716435	1.69785	0.963069	0.881142	0.613599	0.615733	0.448038	1.09193	1.32193	1.02537
5	0.281197	0.919972	1.01513	1.29974	1.98758	0.826951	2.58966	0.253888	1.38764	1.15423	1.4717	0.704914	1.01427	1.31467	0.458279	0.487295	0.843592	0.659257	1.19434	0.916559	0.506923	1.34454	0.698513	1.86811	0.673338	2.47829	1.54893	0.861941	0.563248	0.515458	1.78277	1.07657	0.781294	0.910158	0.579463	0.962216	2.08274	0.722835	1.22165	0.723689	1.65049	0.981844	0.871755	0.640055	0.6264	0.449745	1.07487	1.41367	1.11199
5.5	0.272237	0.893943	0.992512	1.27968	2.02556	0.831218	2.51286	0.238954	1.1952	1.17471	1.43756	0.699793	1.01171	1.25195	0.462973	0.499243	0.794948	0.70022	1.17727	0.954962	0.516311	1.36246	0.701927	1.80069	0.690833	2.46208	1.56045	0.881569	0.58501	0.527405	1.95814	1.07444	0.768066	0.947281	0.571356	1.01854	2.06311	0.733076	1.23147	0.764226	1.65604	0.976724	0.891383	0.663524	0.634081	0.443345	1.07657	1.4717	1.14228
6	0.280344	0.874315	1.05737	1.27414	2.12669	0.841459	2.44032	0.252182	1.07316	1.17983	1.41495	0.719848	1.00787	1.23317	0.461266	0.521858	0.687419	0.739903	1.11924	0.957095	0.506923	1.4222	0.740757	1.80111	0.705767	2.39509	1.59374	0.901624	0.591837	0.510764	2.12541	1.09321	0.791535	0.923813	0.58501	1.06334	2.06098	0.815857	1.23445	0.777453	1.70084	0.957095	0.898637	0.69382	0.608906	0.456572	1.03646	1.52845	1.14271
6.5	0.248768	0.93832	1.07444	1.2464	2.24446	0.858527	2.39167	0.275224	1.2703	1.24469	1.39361	0.752278	1.01513	1.19989	0.458279	0.520578	0.632374	0.722835	1.07444	0.998912	0.516311	1.4158	0.780867	1.91035	0.675045	2.34132	1.61123	0.912718	0.594824	0.529539	2.2099	1.10089	0.870901	0.989952	0.587997	1.13674	2.07634	0.845726	1.27328	0.797935	1.80367	0.980137	0.853407	0.69638	0.596958	0.46852	0.988671	1.55832	1.15807
7	0.249621	0.940881	1.04542	1.20501	2.32511	0.868341	2.38015	0.286745	1.03561	1.23659	1.41452	0.800495	1.03262	1.17173	0.482601	0.549167	0.654136	0.719848	1.04073	1.10388	0.519298	1.42263	0.789828	2.00209	0.672911	2.25513	1.62958	0.948135	0.568795	0.544473	2.07207	1.06548	0.88925	1.03006	0.557701	1.16661	2.11474	0.873888	1.2831	0.828231	1.82458	0.968616	0.811163	0.675471	0.575623	0.47108	0.914852	1.56984	1.12138
7.5	0.265836	0.978857	1.03561	1.18239	2.40234	0.880716	2.35668	0.298692	1.0467	1.23275	1.403	0.821404	1.00275	1.17471	0.486015	0.567942	0.671204	0.738197	1.02281	1.22336	0.496683	1.43202	0.808176	2.08402	0.651576	2.22526	1.72047	0.996352	0.591411	0.521858	1.94193	1.02793	0.924666	1.09065	0.524418	1.17471	2.07719	0.89181	1.23744	0.869195	1.87877	0.967336	0.803482	0.640055	0.555568	0.463826	0.903758	1.54893	1.10729
8	0.259436	1.02025	1.05054	1.19733	2.51115	0.910158	2.35028	0.299972	1.13076	1.28523	1.38295	0.903758	0.976297	1.22378	0.510764	0.567942	0.724115	0.717288	1.01598	1.29291	0.517591	1.41793	0.825244	2.13864	0.637495	2.21118	1.77594	1.02195	0.556421	0.520578	1.80752	1.02153	0.939601	1.19392	0.515884	1.13162	2.04818	0.905891	1.24085	0.8581	1.88304	0.986538	0.760385	0.631094	0.538926	0.465107	0.896077	1.49645	1.13119
8.5	0.27181	0.982698	0.925519	1.26475	2.53675	0.931493	2.41002	0.279917	1.16661	1.31681	1.43116	0.904184	0.919546	1.23445	0.544473	0.584157	0.727529	0.681872	1.0642	1.36758	0.53978	1.38167	0.859807	2.1109	0.615306	2.2675	1.79599	1.0211	0.561115	0.512897	1.62531	1.00403	0.942161	1.24811	0.510764	1.17599	1.9799	0.879009	1.21738	0.923813	1.87877	1.00787	0.760385	0.66651	0.527405	0.448038	0.892663	1.40087	1.10004
9	0.284184	0.916132	0.906318	1.29803	2.57814	0.966056	2.41599	0.285464	1.0083	1.26091	1.45207	0.928933	0.892663	1.24768	0.571782	0.598665	0.721982	0.718568	1.11284	1.43628	0.523138	1.36673	0.876022	2.03111	0.61616	2.29694	1.86981	1.04244	0.588424	0.514177	1.48535	0.97587	0.908025	1.26902	0.507777	1.14783	1.9671	0.904184	1.19093	0.959229	1.99825	1.00105	0.77916	0.689126	0.503083	0.439078	0.89309	1.3454	1.08169
9.5	0.280771	0.842739	0.937894	1.33046	2.50347	1.01129	2.38442	0.285891	1.01598	1.30529	1.41964	0.931067	0.848286	1.27286	0.560688	0.613599	0.708754	0.758678	1.13716	1.45548	0.50223	1.35436	0.878155	1.96582	0.631521	2.33919	1.91632	1.07231	0.605065	0.486442	1.41324	0.983124	0.944294	1.33515	0.534659	1.10601	1.87621	0.914852	1.16789	0.953255	2.01617	0.988671	0.819697	0.743744	0.494976	0.42841	0.925519	1.32875	1.08212
10	0.259009	0.762519	0.938747	1.32918	2.381	1.05268	2.40661	0.287598	1.0019	1.32534	1.38124	0.944294	0.849993	1.28992	0.566235	0.625974	0.701927	0.792815	1.13674	1.4286	0.515458	1.35436	0.829938	1.91888	0.62512	2.28713	1.92657	1.04073	0.602932	0.474494	1.46274	1.0083	0.949415	1.33174	0.547034	1.11242	1.86896	0.960082	1.17386	0.983978	2.05671	0.992085	0.815003	0.806469	0.484308	0.42969	0.974164	1.31297	1.04542
10.5	0.278211	0.668217	0.928506	1.21994	2.23763	1.06505	2.41215	0.309787	0.916559	1.30187	1.36801	0.919546	0.856393	1.29547	0.541913	0.660963	0.695526	0.809456	1.15637	1.42476	0.524418	1.3838	0.838045	1.89371	0.647309	2.24873	1.9607	1.03774	0.642188	0.473641	1.68846	1.01683	0.948135	1.42647	0.587144	1.12564	1.90267	1.04201	1.17301	1.02793	2.14973	0.991232	0.852553	0.798789	0.510764	0.442065	0.96947	1.33558	1.06078
11	0.276504	0.654136	0.978431	1.16703	2.13608	1.10815	2.34729	0.329415	0.927226	1.30529	1.32022	0.967763	0.886263	1.28694	0.545327	0.688272	0.70406	0.852126	1.15935	1.44567	0.501803	1.35222	0.800069	1.90438	0.648162	2.07378	2.03025	0.985685	0.605065	0.498389	1.74948	1.00617	0.972457	1.46018	0.611466	1.03732	1.94321	1.109	1.18709	1.03305	2.17491	0.985258	0.843592	0.762092	0.514604	0.469374	0.957949	1.34369	1.07956
11.5	0.27565	0.605919	0.989952	1.15039	1.99953	1.07657	2.31999	0.337949	0.927226	1.31766	1.32022	1.00147	0.899917	1.26261	0.586717	0.733503	0.707901	0.824817	1.12223	1.45676	0.524845	1.33046	0.761239	1.84763	0.648162	2.06439	2.01532	0.92808	0.592691	0.497536	1.75503	0.993792	0.995072	1.49005	0.611466	1.02409	1.93254	1.17215	1.19605	1.05481	2.06183	0.96819	0.835485	0.7766	0.533379	0.510337	0.957522	1.35436	1.11199
12	0.282904	0.61744	1.04969	1.17983	1.97137	1.08084	2.36138	0.335389	0.938747	1.29248	1.27883	1.01897	0.933627	1.22805	0.638775	0.788548	0.7015	0.783854	1.09236	1.41665	0.549594	1.3727	0.743317	1.8664	0.626827	2.05714	2.023	0.854687	0.593118	0.540633	1.83013	0.988671	0.993792	1.5229	0.633228	1.05908	1.94833	1.26816	1.20074	1.07188	2.05159	0.968616	0.815857	0.749291	0.536366	0.567942	0.913572	1.32619	1.10772
12.5	0.305093	0.58245	1.05993	1.13674	1.9782	1.06932	2.33577	0.324721	0.957095	1.22848	1.30913	1.05481	0.940881	1.17898	0.671631	0.834205	0.675471	0.730943	1.08724	1.46487	0.558128	1.40215	0.77532	1.89499	0.633228	2.11944	1.98289	0.831645	0.574343	0.591837	1.88475	0.965629	1.00787	1.58392	0.653283	1.03945	2.00721	1.31297	1.19733	1.04756	2.10066	0.953682	0.807749	0.727956	0.557701	0.643895	0.870048	1.30742	1.13503
13	0.290158	0.580743	1.08212	1.15594	2.02428	1.06718	2.31871	0.321308	0.941734	1.20032	1.31553	1.06633	0.937467	1.13332	0.698087	0.893943	0.65755	0.679312	1.06505	1.50669	0.536366	1.41537	0.771906	1.94747	0.612746	2.15528	2.00679	0.777027	0.553434	0.605492	1.70255	0.923813	1.04713	1.47639	0.645602	1.04628	1.96796	1.31254	1.22976	1.03902	2.05756	0.945148	0.805189	0.765079	0.533379	0.698087	0.870048	1.32193	1.11967
13.5	0.308933	0.617866	1.09961	1.1137	2.19283	1.04414	2.31615	0.330268	0.902051	1.17045	1.31382	1.09193	0.929786	1.0962	0.752705	0.941307	0.62	0.624267	1.05993	1.44354	0.557274	1.43586	0.773186	1.9607	0.625547	2.33108	1.92401	0.767639	0.559408	0.629814	1.65774	0.899917	1.0467	1.47938	0.617866	1.06036	1.97777	1.32918	1.23872	1.01129	2.07335	0.921252	0.798789	0.756545	0.553861	0.750998	0.901624	1.35948	1.15125
14	0.299972	0.638775	1.11839	1.08937	2.33663	1.03646	2.27732	0.34563	0.888396	1.17599	1.31638	1.11967	0.914852	1.13844	0.758252	0.964349	0.600371	0.642188	1.09449	1.35564	0.54618	1.45634	0.794095	2.01063	0.646882	2.32937	1.92016	0.788121	0.555568	0.670778	1.72132	0.914425	1.03476	1.50626	0.614026	1.06121	2.00807	1.36289	1.2208	0.962643	2.06951	0.927653	0.798362	0.748864	0.570502	0.787268	0.911011	1.37654	1.15423
14.5	0.297839	0.632801	1.09492	1.00958	2.53632	1.01513	2.2227	0.375072	0.869195	1.19008	1.35137	1.17215	0.882422	1.12052	0.765506	0.989525	0.564102	0.634934	1.10986	1.3215	0.531672	1.4461	0.810736	2.02513	0.640908	2.30206	1.96497	0.811163	0.541913	0.650296	1.68505	0.924239	1.02878	1.44098	0.611892	1.03774	1.9863	1.36801	1.23744	0.979284	2.09725	0.914852	0.812016	0.753985	0.617866	0.800922	0.996779	1.42519	1.18453
15	0.290585	0.664377	1.10729	1.00318	2.68439	1.00745	2.17491	0.400674	0.844446	1.23403	1.37654	1.20373	0.89309	1.12692	0.780867	1.04628	0.54618	0.635361	1.14442	1.25365	0.527405	1.46018	0.794521	1.99654	0.652003	2.29438	1.9974	0.804762	0.536366	0.637495	1.60099	0.960509	0.987818	1.435	0.590131	1.05865	1.93894	1.37356	1.22507	0.959656	2.03324	0.922106	0.806896	0.763372	0.636641	0.781294	1.00574	1.48237	1.17727
15.5	0.296132	0.675471	1.11839	1.07316	2.806	1.01513	2.17747	0.408782	0.829084	1.28054	1.40513	1.25707	0.889676	1.11114	0.854687	1.09876	0.520578	0.655416	1.17685	1.15551	0.550447	1.46146	0.803056	2.01063	0.667364	2.30292	1.9671	0.810736	0.525272	0.655416	1.58222	1.01598	0.948988	1.48023	0.611892	1.06633	1.9782	1.43372	1.17002	0.999339	2.06354	0.922532	0.775747	0.74417	0.66139	0.785561	0.981844	1.50882	1.2016
16	0.289732	0.66395	1.11711	1.08937	2.73602	1.01683	2.18472	0.393847	0.85426	1.30699	1.38977	1.22976	0.892237	1.11156	0.876022	1.13546	0.561115	0.66139	1.21781	1.12479	0.553861	1.45036	0.830365	1.99697	0.675898	2.26451	1.97862	0.799642	0.554288	0.672058	1.55448	1.02366	0.950695	1.48322	0.644322	1.06292	1.96881	1.47255	1.17855	1.02067	2.04562	0.931493	0.74289	0.730089	0.645602	0.783854	0.920399	1.52589	1.17386
16.5	0.298692	0.679312	1.16149	1.08596	2.68055	1.04841	2.19795	0.372512	0.841032	1.37228	1.37697	1.23616	0.893517	1.06676	0.873888	1.20629	0.576903	0.66011	1.29206	1.16405	0.591411	1.48706	0.828231	2.04519	0.66139	2.28286	1.98417	0.738623	0.562822	0.669071	1.51906	1.04926	0.943868	1.42604	0.660537	1.08852	1.92998	1.4717	1.17087	1.04926	2.06482	0.919972	0.743744	0.703634	0.641335	0.799215	0.858954	1.534	1.17343
17	0.321308	0.695526	1.1585	1.08084	2.60972	1.08852	2.25982	0.345203	0.804762	1.38252	1.34625	1.18239	0.89181	1.08127	0.916985	1.26347	0.604639	0.678885	1.48151	1.20629	0.625974	1.49517	0.829511	2.08487	0.675045	2.27049	1.94491	0.69382	0.614026	0.710034	1.55789	1.06633	0.919972	1.51608	0.66651	1.06889	1.93211	1.51394	1.12351	1.03305	2.02172	0.88925	0.720275	0.693393	0.624267	0.838899	0.783427	1.51096	1.13802
17.5	0.327708	0.70534	1.16703	1.11156	2.58155	1.08425	2.31572	0.323014	0.798362	1.38508	1.30998	1.15637	0.873035	1.09407	1.07785	1.26091	0.637495	0.692113	1.54339	1.21781	0.650722	1.47298	0.823111	2.19112	0.677605	2.1796	1.96369	0.670778	0.639628	0.723689	1.61977	1.04628	0.92808	1.54253	0.680592	1.06462	1.89627	1.50968	1.10772	1.11924	2.01063	0.849139	0.732223	0.679738	0.620427	0.890956	0.77532	1.4589	1.09876
18	0.342216	0.703634	1.14228	1.08895	2.57345	1.06548	2.31529	0.317894	0.800069	1.40001	1.24981	1.10388	0.902051	1.08724	1.13972	1.27584	0.614026	0.682725	1.56344	1.28352	0.638775	1.46061	0.810309	2.25342	0.679312	2.13522	1.96369	0.636641	0.668644	0.754411	1.7098	1.01598	0.93448	1.54211	0.666937	1.03732	1.83653	1.53186	1.10601	1.20842	1.99228	0.803056	0.73521	0.692113	0.597385	0.912292	0.768919	1.38167	1.09449
18.5	0.351177	0.690833	1.12052	1.10559	2.62423	1.05268	2.29268	0.314054	0.795375	1.40385	1.22122	1.12692	0.911865	1.06292	1.12607	1.33089	0.591837	0.676751	1.60568	1.37654	0.646882	1.47255	0.800069	2.3554	0.681445	2.0789	2.00679	0.613599	0.65755	0.7766	1.76826	1.02238	0.890956	1.57454	0.6264	1.02451	1.80111	1.52888	1.077	1.32449	1.99228	0.77148	0.733503	0.729663	0.611039	0.946855	0.783427	1.30827	1.11156
19	0.349897	0.692113	1.08041	1.10004	2.68738	1.04457	2.27262	0.308506	0.832925	1.38039	1.18752	1.08255	0.922959	1.05054	1.14612	1.36076	0.601652	0.639201	1.59928	1.39873	0.634508	1.45847	0.780014	2.44074	0.711314	2.03452	2.07122	0.615733	0.669924	0.788548	1.75247	1.00403	0.866208	1.59843	0.62256	0.992512	1.80752	1.52888	1.05481	1.46231	1.99441	0.764652	0.721982	0.753558	0.592691	0.944721	0.81799	1.26603	1.1218
19.5	0.343496	0.675045	1.09492	1.10089	2.77912	1.00062	2.23251	0.311067	0.874742	1.43202	1.18837	1.109	0.93064	1.03732	1.21312	1.371	0.571356	0.590557	1.46573	1.44311	0.609759	1.41708	0.737343	2.48683	0.713448	2.04348	2.05287	0.577756	0.641335	0.794948	1.70852	1.00659	0.845726	1.55917	0.614026	0.97203	1.80752	1.48194	1.06377	1.65134	2.00252	0.756545	0.720702	0.742037	0.615306	0.93192	0.850846	1.22677	1.14527
20	0.342216	0.639201	1.07615	1.05268	2.9131	1.00574	2.13394	0.3132	0.89565	1.44226	1.18154	1.11754	0.976724	0.990378	1.10729	1.37014	0.53978	0.561115	1.36246	1.47725	0.613173	1.40641	0.727956	2.50176	0.690406	2.05244	2.01404	0.560261	0.629814	0.800495	1.64665	0.979284	0.806896	1.59203	0.61744	0.944721	1.84592	1.48578	1.05822	1.73327	1.94449	0.736917	0.719848	0.712594	0.597811	0.920826	0.832498	1.17983	1.14612
20.5	0.352884	0.632801	1.12052	1.0339	2.98863	1.02921	2.11474	0.289305	0.925519	1.43116	1.20288	1.16661	0.96819	0.992085	1.10132	1.37953	0.58629	0.560261	1.29718	1.46189	0.623413	1.42519	0.703207	2.53675	0.687846	2.00423	2.01148	0.540206	0.602078	0.755691	1.57069	0.967763	0.77276	1.59758	0.638775	1.14399	1.86213	1.46445	1.04414	1.82288	1.87707	0.725822	0.713021	0.718568	0.612746	0.922532	0.876449	1.13588	1.12095
21	0.321308	0.595678	1.14527	1.02579	3.15632	1.04542	2.07378	0.278211	0.939174	1.41153	1.21866	1.16319	1.00147	1.04116	1.32107	1.33814	0.606772	0.569649	1.17215	1.44439	0.627681	1.40129	0.672058	2.54187	0.672484	2.01276	2.05756	0.553861	0.580743	0.742037	1.53272	0.963069	0.772333	1.60568	0.658403	1.12052	1.86299	1.33899	1.06975	1.92955	1.8344	0.714301	0.725822	0.70022	0.611466	0.926373	0.908025	1.1346	1.13204
21.5	0.317041	0.58245	1.1282	1.04329	3.26812	1.04201	2.04092	0.284184	0.951975	1.41196	1.25152	1.16063	1.02494	1.04372	1.45122	1.28352	0.605065	0.590131	1.06292	1.38508	0.629387	1.39788	0.695953	2.56705	0.638348	1.98502	2.07506	0.564955	0.570929	0.747157	1.50072	0.953682	0.785987	1.56429	0.659257	1.12138	1.83994	1.24384	1.07999	2.01105	1.83354	0.659257	0.725396	0.680165	0.626827	0.929786	0.913998	1.14356	1.11028
22	0.322161	0.559408	1.12138	1.08937	3.32487	1.06932	1.98758	0.275224	0.93704	1.3471	1.28352	1.14869	1.0467	1.06505	1.53144	1.27968	0.611892	0.592691	1.01385	1.33345	0.673338	1.38892	0.726676	2.54358	0.630667	1.96284	2.14546	0.594824	0.587997	0.748438	1.47554	0.961789	0.793241	1.6091	0.627254	1.16746	1.83994	1.14271	1.0659	2.01916	1.86299	0.638348	0.728382	0.69638	0.603358	0.928506	0.892237	1.15893	1.11455
22.5	0.312773	0.57861	1.12906	1.15765	3.41064	1.06377	2.03196	0.27309	0.930213	1.33387	1.28011	1.13162	1.03476	1.12906	1.69572	1.32662	0.631948	0.576049	1.05993	1.32619	0.686992	1.39063	0.729663	2.57729	0.657123	1.99441	2.20094	0.591837	0.596958	0.768919	1.47938	0.995925	0.817137	1.57069	0.609332	1.17343	1.7977	1.04628	1.06249	2.06098	1.9159	0.61616	0.720275	0.738197	0.606345	0.921679	0.922532	1.19733	1.1393
23	0.288025	0.607625	1.12991	1.17727	3.32188	1.06377	2.04007	0.286318	0.950268	1.31041	1.24256	1.08767	1.05353	1.14143	1.91462	1.32534	0.61616	0.574769	1.07273	1.32321	0.715155	1.37441	0.733503	2.5376	0.664804	2.06994	2.28158	0.609332	0.647736	0.81671	1.40684	1.00318	0.85682	1.57368	0.574769	1.00958	1.79983	0.937467	1.04073	2.04434	1.9351	0.600798	0.724542	0.746304	0.615306	0.939601	0.937894	1.25621	1.1346
23.5	0.291865	0.676751	1.16575	1.23616	3.16785	1.03518	2.05628	0.299119	0.945148	1.29547	1.22378	1.077	1.02963	1.16234	1.9287	1.34497	0.598238	0.548314	1.07913	1.29675	0.748011	1.41409	0.740757	2.55595	0.689979	2.15656	2.35967	0.625547	0.706194	0.813723	1.3902	1.045	0.921679	1.56771	0.546607	1.04116	1.83184	0.921252	1.05054	2.04476	2.01745	0.579036	0.746731	0.789828	0.600371	0.959656	0.908025	1.26261	1.11882
24	0.271383	0.708327	1.21994	1.25195	3.03258	1.06462	2.08487	0.309787	0.919546	1.28822	1.18624	1.09876	1.04244	1.21909	1.9974	1.39276	0.593544	0.503937	1.09023	1.37654	0.779587	1.39063	0.715581	2.49408	0.711741	2.17405	2.38058	0.62512	0.78044	0.81159	1.39148	1.06633	0.89053	1.55448	0.520151	1.11114	1.86171	0.873462	1.06377	2.00423	2.04519	0.561115	0.742037	0.829938	0.601225	1.00147	0.951548	1.26347	1.10516
[truncated: 1,038 more columns]

## Sheet: Fig 2B
Synapse #	1	2	3	4	5	6	7	8	9	10	11	12	13	14	15	16	17	18	19	20	21	22	23	24	25	26	27	28	29	30	31	32	33	34	35	36	37	38	39	40	41	42	43	44	45	46	47	48	49
Time
0	1.36697	0.840864	1.18459	0.586361	0.748138	1.55286	1.76374	0.431159	1.49937	0.912766	0.822889	0.831438	0.911231	1.49631	2.17717	1.41936	0.799653	1.23369	0.696843	1.04188	0.808202	1.01075	0.488593	0.79483	0.791323	1.77558	1.76484	1.06709	0.777513	0.957265	0.703419	1.0101	1.43536	1.3411	0.85599	1.11422	1.57412	1.52721	1.219	1.80254	1.43536	1.80934	1.01448	0.424145	1.3525	1.31217	0.822889	1.96344	1.30537
0.416667	1.39465	0.842563	1.13768	0.582798	0.7768	1.58174	1.72396	0.440092	1.52453	0.873308	0.854894	0.813134	0.914903	1.53291	2.19071	1.36703	0.793077	1.20591	0.678484	1.0535	0.822177	1.02785	0.507335	0.796365	0.792912	1.78183	1.77377	1.10167	0.802448	0.967678	0.703967	0.957978	1.45729	1.32083	0.860484	1.11943	1.56859	1.49773	1.22596	1.78479	1.44528	1.78577	1.00204	0.431214	1.31014	1.32346	0.790446	1.99178	1.31885
0.833333	1.37114	0.886723	1.10703	0.602232	0.759669	1.56566	1.75874	0.406915	1.53804	0.83819	0.831877	0.815568	0.940649	1.55777	2.20804	1.29511	0.790841	1.22343	0.665759	1.08599	0.843846	1.00247	0.52884	0.818067	0.840558	1.74743	1.77742	1.13978	0.828852	0.951698	0.673519	0.935651	1.4273	1.33996	0.868836	1.09361	1.56001	1.53673	1.22567	1.76124	1.44282	1.75782	1.01352	0.467811	1.31484	1.29498	0.784264	1.94748	1.32668
1.25	1.4077	0.921183	1.12479	0.644715	0.739545	1.5095	1.70732	0.396392	1.47675	0.755855	0.81057	0.789525	0.955643	1.61564	2.20159	1.24526	0.800179	1.29261	0.648397	1.08546	0.922893	0.97261	0.560406	0.847397	0.90369	1.71876	1.77847	1.18279	0.871598	0.912108	0.656552	0.901454	1.43598	1.34917	0.909741	1.09532	1.57645	1.55948	1.24382	1.73875	1.48977	1.73152	1.03535	0.516476	1.32773	1.27986	0.795839	1.94643	1.31892
1.66667	1.37942	0.932889	1.12031	0.652343	0.738098	1.50371	1.64853	0.37035	1.46952	0.728629	0.827668	0.790314	0.974715	1.64853	2.23066	1.25079	0.810701	1.33168	0.646687	1.14359	0.92947	0.956959	0.595787	0.89422	0.900665	1.77676	1.80938	1.25658	0.893037	0.92434	0.650896	0.884224	1.38429	1.30919	0.941702	1.13702	1.61288	1.58658	1.27315	1.67693	1.45571	1.6818	1.05666	0.543834	1.3639	1.26486	0.799258	1.89211	1.33418
2.08333	1.36811	0.909083	1.11611	0.684041	0.716265	1.48648	1.61643	0.350358	1.44716	0.660892	0.802152	0.805835	0.963798	1.66194	2.18515	1.28906	0.835297	1.33931	0.622881	1.14833	0.952355	1.00049	0.597365	0.931179	0.912371	1.7665	1.79794	1.34378	0.914081	0.939334	0.643662	0.8933	1.37916	1.32642	0.986289	1.17345	1.66694	1.57395	1.29143	1.68351	1.4611	1.63906	1.05837	0.555145	1.36535	1.21028	0.758222	1.86094	1.37719
2.5	1.35259	0.892248	1.1824	0.739677	0.692064	1.46754	1.61117	0.346675	1.45821	0.614858	0.760195	0.846871	0.944858	1.68285	2.12373	1.29419	0.871729	1.40244	0.647608	1.16517	0.964061	1.01062	0.6142	0.984579	0.94591	1.79347	1.77663	1.36837	0.927365	0.931969	0.639848	0.928154	1.32352	1.34838	1.01601	1.20462	1.65944	1.62945	1.33168	1.68391	1.45623	1.5971	1.0756	0.577505	1.39244	1.21554	0.758748	1.8078	1.40402
2.91667	1.38389	0.794786	1.22606	0.794129	0.688644	1.46176	1.50332	0.366931	1.37705	0.607887	0.766508	0.840689	0.934731	1.6551	2.03298	1.36837	0.91829	1.42296	0.631036	1.17371	0.976819	1.03482	0.622487	1.0389	0.918947	1.79676	1.74401	1.41809	0.941307	0.960247	0.664049	0.932626	1.32747	1.31445	1.05205	1.21725	1.68719	1.58316	1.37824	1.70903	1.44203	1.60131	1.08151	0.54265	1.37627	1.20278	0.754276	1.82306	1.44479
3.33333	1.3785	0.737441	1.2404	0.841347	0.703507	1.44966	1.5316	0.365089	1.44216	0.629063	0.773479	0.834507	0.904743	1.63932	1.99996	1.43019	0.948804	1.45452	0.615253	1.19147	0.959852	1.08138	0.613148	1.08664	0.891195	1.80991	1.73178	1.40862	0.981817	1.00194	0.702849	0.904348	1.32431	1.29209	1.06823	1.20923	1.69495	1.58644	1.40204	1.8103	1.41822	1.54199	1.0731	0.531207	1.34904	1.21935	0.748621	1.77558	1.53883
3.75	1.34536	0.685356	1.26157	0.850685	0.736389	1.48504	1.55685	0.377453	1.47004	0.585791	0.758222	0.826221	0.908951	1.57487	1.91763	1.32931	0.953013	1.42204	0.566325	1.20607	1.01575	1.03061	0.609729	1.07191	0.889617	1.77032	1.69338	1.37219	0.996548	0.999836	0.656026	0.878043	1.32865	1.2913	1.08309	1.20212	1.6017	1.5633	1.39889	1.84253	1.43427	1.54054	1.02785	0.49609	1.30642	1.18424	0.721263	1.7523	1.51621
4.16667	1.31866	0.652738	1.29327	0.831482	0.773479	1.4978	1.62801	0.389159	1.48017	0.612622	0.766903	0.811753	0.932758	1.56395	1.8762	1.23777	0.930653	1.35377	0.543176	1.21265	1.08414	0.986684	0.63222	1.12295	0.886066	1.75493	1.66365	1.40415	1.02759	0.973268	0.672861	0.853842	1.27486	1.31524	1.03877	1.20765	1.55448	1.60538	1.37863	1.84082	1.42243	1.51687	0.992602	0.530287	1.26131	1.22291	0.716265	1.75506	1.53291
4.58333	1.29498	0.623933	1.29853	0.830825	0.777556	1.50819	1.62275	0.372718	1.45755	0.616173	0.747042	0.777425	0.981817	1.51555	1.79176	1.23356	0.896325	1.27749	0.471626	1.25552	1.16661	0.970506	0.63143	1.12715	0.842004	1.71613	1.64787	1.41033	1.04548	0.960773	0.704428	0.796628	1.25395	1.26078	1.00299	1.19805	1.58039	1.56619	1.37429	1.83937	1.3668	1.49688	0.946568	0.53923	1.22817	1.2112	0.713503	1.72665	1.53199
5	1.21909	0.626301	1.34654	0.809123	0.798864	1.55041	1.6818	0.3764	1.56566	0.60039	0.769796	0.760589	0.98813	1.52463	1.77611	1.18358	0.842399	1.24632	0.441375	1.24882	1.26684	0.987341	0.622487	1.0802	0.822144	1.71574	1.64103	1.34444	1.05626	0.915791	0.730075	0.772953	1.24145	1.26171	0.953013	1.22882	1.54409	1.63485	1.36482	1.82714	1.38008	1.4778	0.906321	0.575532	1.27275	1.255	0.713108	1.75677	1.50174
5.41667	1.177	0.671678	1.34404	0.797022	0.854368	1.61643	1.69443	0.38495	1.51476	0.582239	0.76927	0.769665	1.01391	1.49622	1.73717	1.06271	0.787158	1.16819	0.413228	1.26236	1.3664	0.96314	0.625512	1.0677	0.816883	1.65155	1.62919	1.36956	1.05968	0.890143	0.729944	0.767297	1.23277	1.24947	0.876464	1.23672	1.52726	1.67536	1.35391	1.74888	1.37534	1.52726	0.910135	0.56422	1.30169	1.22672	0.687198	1.75848	1.46518
5.83333	1.21462	0.67365	1.33155	0.806624	0.849764	1.64747	1.64511	0.368772	1.52318	0.603678	0.756644	0.740729	1.02877	1.48214	1.69298	1.1211	0.731128	1.15241	0.422829	1.21015	1.3931	1.04916	0.625117	1.08296	0.810307	1.61472	1.60381	1.3618	1.07928	0.864232	0.781765	0.748489	1.23908	1.245	0.781108	1.22409	1.58381	1.69022	1.39955	1.73349	1.36811	1.5779	0.947752	0.58658	1.31155	1.21896	0.696141	1.78492	1.50187
6.25	1.2016	0.702192	1.27538	0.837796	0.866863	1.63892	1.58671	0.362327	1.49319	0.582503	0.727445	0.721921	1.04271	1.43913	1.68246	1.13807	0.716265	1.18069	0.418884	1.22356	1.37206	1.08046	0.612622	1.06678	0.802283	1.59789	1.61354	1.29788	1.05639	0.850159	0.788868	0.711399	1.24158	1.20686	0.758485	1.24014	1.5316	1.6455	1.45387	1.68693	1.37074	1.61301	0.960378	0.565536	1.31945	1.22462	0.719027	1.81135	1.48162
6.66667	1.18463	0.731917	1.22343	0.865942	0.902507	1.67549	1.60499	0.35312	1.47557	0.58829	0.719685	0.714555	1.01904	1.41941	1.72179	1.14083	0.693116	1.19963	0.433351	1.2012	1.36956	1.10269	0.605257	1.05587	0.807807	1.59447	1.5679	1.27578	1.0756	0.847529	0.760984	0.725472	1.23961	1.26723	0.718501	1.21304	1.48385	1.64024	1.43111	1.67233	1.44071	1.70061	1.00194	0.535811	1.35838	1.1866	0.77098	1.86134	1.51358
7.08333	1.20739	0.750462	1.1386	0.897903	0.92947	1.68706	1.60078	0.33931	1.39271	0.595261	0.666285	0.713371	1.01036	1.43716	1.72534	1.16188	0.656026	1.17674	0.43927	1.19213	1.32997	1.0919	0.604467	1.07902	0.797285	1.59249	1.52094	1.28643	1.05205	0.868704	0.755855	0.718633	1.21041	1.2521	0.694432	1.21054	1.44084	1.55738	1.43177	1.67154	1.45623	1.69482	1.03587	0.522921	1.32576	1.1699	0.780187	1.82701	1.53646
7.5	1.2133	0.737046	1.0994	0.935388	0.933152	1.71297	1.60249	0.307744	1.50029	0.598812	0.612885	0.678648	1.02167	1.42638	1.67299	1.1824	0.652212	1.17911	0.441769	1.13886	1.30511	1.09401	0.588158	1.06889	0.794655	1.5996	1.512	1.21173	1.04166	0.886197	0.729944	0.719685	1.18397	1.25579	0.703244	1.23382	1.36009	1.47609	1.40625	1.69798	1.45097	1.68759	1.05218	0.523316	1.27446	1.16648	0.811753	1.8637	1.52279
7.91667	1.14886	0.748226	1.02496	0.973926	0.977871	1.75506	1.69969	0.30314	1.52621	0.586974	0.575269	0.692327	1.0414	1.47925	1.69456	1.16306	0.685882	1.13018	0.454001	1.1453	1.30708	0.987341	0.570139	1.02443	0.799127	1.60144	1.50161	1.24369	1.03285	0.896193	0.652212	0.709952	1.13623	1.29498	0.739151	1.22277	1.18937	1.4273	1.34878	1.71889	1.43111	1.56514	1.01601	0.531865	1.26762	1.14728	0.835428	1.84779	1.54593
8.33333	1.20291	0.770585	1.04008	0.96222	1.00286	1.77926	1.71416	0.318792	1.60512	0.553961	0.52884	0.687855	1.02246	1.52081	1.67312	1.20344	0.653264	1.11124	0.468864	1.10111	1.36075	1.00497	0.578294	0.948409	0.773742	1.55606	1.44006	1.27736	1.05666	0.941044	0.686672	0.69259	1.11163	1.3134	0.779266	1.16543	1.18476	1.36245	1.32076	1.70942	1.41678	1.5366	1.05337	0.515424	1.24632	1.08796	0.836349	1.8324	1.55238
8.75	1.23185	0.76322	1.06415	0.943937	1.03048	1.74546	1.68404	0.320107	1.64024	0.531733	0.522789	0.661682	1.03851	1.52292	1.67496	1.20502	0.65984	1.13123	0.471757	1.06534	1.43427	0.979055	0.588158	0.905137	0.775057	1.50187	1.42809	1.25671	1.04337	0.958274	0.715081	0.658393	1.10348	1.31366	0.831351	1.16556	1.16424	1.34615	1.30813	1.73796	1.44479	1.47215	1.06428	0.516871	1.22238	1.06849	0.812279	1.78202	1.51358
9.16667	1.26223	0.784922	1.09401	0.931705	1.10361	1.75454	1.70403	0.300247	1.70442	0.61591	0.517791	0.655368	1.06718	1.3789	1.6259	1.24921	0.654316	1.12097	0.504376	1.07204	1.47254	0.997337	0.6021	0.875412	0.803467	1.51318	1.44545	1.28038	1.04153	0.976688	0.724814	0.634456	1.16306	1.33957	0.902375	1.14807	1.19963	1.34023	1.28946	1.76335	1.41927	1.49398	1.09256	0.510952	1.19147	1.02364	0.814384	1.78439	1.52884
9.58333	1.30248	0.786763	1.07665	0.917632	1.12268	1.76151	1.70837	0.317871	1.7156	0.58487	0.520027	0.665627	1.06047	1.26355	1.6046	1.2742	0.626301	1.11242	0.540151	1.11163	1.46084	1.03088	0.617357	0.820171	0.796102	1.51424	1.39231	1.31511	1.00102	0.972216	0.756775	0.59263	1.23303	1.36903	0.923682	1.10821	1.2208	1.36969	1.29419	1.79847	1.41296	1.52752	1.114	0.505296	1.1749	0.993391	0.821881	1.74888	1.5554
10	1.3739	0.785316	1.07875	0.888696	1.14504	1.7352	1.66036	0.333654	1.75322	0.563168	0.539099	0.663654	1.05403	1.16438	1.55633	1.2963	0.575269	1.16385	0.528182	1.12321	1.49359	1.12742	0.640637	0.886986	0.786763	1.48162	1.35654	1.27775	0.99668	0.990892	0.866994	0.562905	1.25934	1.3831	0.961036	1.0756	1.33378	1.37824	1.29801	1.79189	1.37245	1.57776	1.16819	0.491486	1.15793	0.983132	0.827273	1.75283	1.51555
10.4167	1.37968	0.74257	1.06626	0.902507	1.15399	1.7719	1.6505	0.323921	1.69785	0.55212	0.572375	0.643005	1.12005	1.09888	1.53423	1.26078	0.583029	1.12558	0.53752	1.13084	1.51095	1.06626	0.643531	0.896456	0.822538	1.48267	1.3347	1.29446	0.950908	1.0122	0.815568	0.579477	1.23856	1.43874	0.990498	1.08191	1.24303	1.37285	1.23132	1.82082	1.386	1.51266	1.19515	0.502271	1.15359	0.990761	0.839374	1.68746	1.56448
10.8333	1.41967	0.760853	1.0464	0.913423	1.15872	1.81201	1.72008	0.313399	1.66668	0.537389	0.566193	0.652475	1.14794	1.09572	1.44519	1.26105	0.548569	1.13241	0.53055	1.13176	1.44782	1.04771	0.618541	0.895667	0.838453	1.49872	1.3789	1.30261	0.921315	1.02785	0.799258	0.557512	1.22698	1.44966	1.02246	1.05324	1.19384	1.36272	1.18305	1.7786	1.33115	1.48464	1.22054	0.511347	1.12926	0.97945	0.840689	1.70008	1.61906
11.25	1.46518	0.75809	1.02746	0.914607	1.12018	1.79228	1.7306	0.338784	1.67207	0.405862	0.553435	0.680884	1.18555	1.17135	1.40717	1.29432	0.535153	1.15333	0.497799	1.11295	1.48635	1.06468	0.611044	0.884751	0.812542	1.48741	1.32208	1.25776	0.905006	1.03101	0.805703	0.542255	1.15859	1.50542	1.02141	1.04153	1.18332	1.35128	1.20081	1.7619	1.31484	1.46636	1.1991	0.5099	1.15938	0.932758	0.846082	1.68246	1.61051
11.6667	1.5195	0.731785	1.03495	0.94933	1.12584	1.76216	1.72784	0.357592	1.56395	0.391	0.565536	0.675623	1.23132	1.25	1.43716	1.308	0.512399	1.14031	0.445583	1.11084	1.56566	1.05258	0.603284	0.89422	0.797811	1.51687	1.26723	1.26249	0.902638	1.04705	0.804782	0.543176	1.03061	1.49411	1.06126	1.04929	1.21041	1.33786	1.23935	1.72455	1.33562	1.4486	1.19502	0.512793	1.19305	0.923288	0.842004	1.67246	1.58342
12.0833	1.62288	0.719027	1.12334	0.95709	1.07191	1.69219	1.73454	0.376137	1.48741	0.378373	0.55475	0.657736	1.23579	1.25908	1.38061	1.33076	0.500298	1.18292	0.417963	1.11348	1.56698	1.09177	0.576978	0.825301	0.79334	1.55462	1.27394	1.28577	0.880147	1.0581	0.828852	0.549226	1.00839	1.43203	1.06297	1.03982	1.18766	1.34128	1.24619	1.71797	1.39547	1.48622	1.1841	0.51253	1.19818	0.891458	0.839505	1.65484	1.60486
12.5	1.63971	0.741781	1.13399	0.968533	1.04666	1.61262	1.7502	0.38929	1.48241	0.393236	0.532522	0.682463	1.23264	1.26013	1.33589	1.34299	0.471494	1.21344	0.370482	1.17056	1.58671	1.17082	0.545149	0.830825	0.761247	1.59762	1.25566	1.27959	0.874755	1.04061	0.869099	0.516082	0.975635	1.36206	1.07573	1.00904	1.24171	1.34522	1.31261	1.6989	1.38797	1.52147	1.14452	0.48662	1.21409	0.851869	0.829115	1.6647	1.56645
12.9167	1.64931	0.701271	1.12295	0.966823	1.0944	1.54409	1.69443	0.441769	1.48925	0.415727	0.522921	0.688118	1.21251	1.24934	1.32418	1.38271	0.4444	1.21567	0.349306	1.21383	1.60236	1.24066	0.541466	0.835954	0.721526	1.62459	1.20304	1.34812	0.85542	1.02851	0.865022	0.541992	0.922893	1.28604	1.1144	1.01628	1.19647	1.35285	1.32694	1.72665	1.36035	1.32707	1.16267	0.492012	1.23685	0.94933	0.801889	1.56921	1.52765
13.3333	1.68706	0.660629	1.12729	0.948935	1.14175	1.49411	1.6943	0.471494	1.48701	0.443084	0.530287	0.68654	1.20673	1.26013	1.33839	1.33641	0.440059	1.20581	0.347596	1.24961	1.49214	1.25592	0.516871	0.862917	0.680621	1.64971	1.21173	1.36745	0.901191	1.0193	0.868178	0.554487	0.88646	1.20633	1.13465	1.01667	1.1357	1.31931	1.33115	1.76677	1.36272	1.2525	1.21133	0.479649	1.25342	0.951698	0.824774	1.52318	1.51608
13.75	1.71245	0.665364	1.13281	0.932758	1.13873	1.4369	1.70653	0.474125	1.53817	0.460051	0.553435	0.720605	1.19081	1.26526	1.29669	1.3297	0.421909	1.23448	0.343913	1.27867	1.34707	1.26131	0.497536	0.828852	0.65813	1.63458	1.26854	1.38166	0.950777	1.0072	0.872255	0.539362	0.880016	1.19647	1.15057	0.988262	1.0727	1.27354	1.31892	1.78255	1.32892	1.20199	1.25434	0.584475	1.2642	0.929864	0.822407	1.4686	1.51318
14.1667	1.63879	0.63314	1.08822	0.929206	1.17674	1.43216	1.72744	0.463208	1.58552	0.465838	0.55817	0.746648	1.19726	1.30511	1.30432	1.3297	0.410992	1.23764	0.343387	1.27894	1.22317	1.27354	0.470179	0.815831	0.632088	1.62564	1.25644	1.35325	0.976425	0.973268	0.859892	0.523184	0.849633	1.25934	1.16964	0.9976	1.07507	1.22764	1.35233	1.80452	1.30103	1.14188	1.32839	0.593551	1.26144	0.920789	0.790972	1.44045	1.52739
14.5833	1.67513	0.608446	1.07454	0.922301	1.22794	1.43509	1.72313	0.476426	1.6092	0.463438	0.5754	0.766442	1.17565	1.34335	1.30028	1.35667	0.408033	1.26312	0.349832	1.26641	1.10479	1.28729	0.469686	0.802941	0.613543	1.61725	1.28877	1.33612	1.00746	0.945154	0.857196	0.536271	0.863608	1.26394	1.19062	1.01125	1.06435	1.21791	1.34631	1.84825	1.28762	1.0872	1.38544	0.641492	1.27923	0.956005	0.787487	1.42966	1.53489
15	1.70368	0.604555	1.07915	0.915615	1.19029	1.41432	1.7769	0.456369	1.64296	0.451546	0.602582	0.788692	1.20848	1.34198	1.33234	1.33014	0.412965	1.25188	0.354655	1.24947	0.988832	1.2874	0.455273	0.790665	0.597979	1.60021	1.29003	1.27183	1.0706	0.930083	0.894571	0.512048	0.895448	1.32686	1.16837	1.0147	1.14228	1.16705	1.43515	1.88979	1.30011	1.31326	1.41366	0.67536	1.29902	0.785185	0.819382	1.48863	1.53532
[truncated: 505 more columns]

## Sheet: Fig 2C
Synapse #	1	2	3	4	5	6	7	8	9	10	11	12	13	14	15	16	17	18	19	20	21	22	23	24	25	26	27	28	29	30	31	32	33	34	35	36	37	38	39	40	41	42	43	44	45	46	47	48	49
Time
0	0.769448	0.518679	0.75735	0.561207	0.640397	0.696857	0.413825	0.479817	0.707489	1.02058	0.894833	1.16027	1.01362	1.06348	1.07814	1.37804	1.02132	0.952393	1.21379	1.16063	0.452687	0.784113	0.520145	0.962292	0.986489	1.10307	0.996387	0.835074	1.32561	0.736819	0.623166	0.871369	0.982089	1.09574	0.733886	1.03855	1.1412	1.2072	1.14744	0.775314	0.606301	1.38464	0.81271	0.476884	0.576605	0.735719	1.35788	1.03562	1.24459
0.416667	0.744701	0.559649	0.819492	0.584946	0.66936	0.697957	0.412817	0.522253	0.725454	0.948452	0.936353	1.22149	0.944052	1.16897	1.02819	1.3697	1.02104	0.967974	1.13075	1.15715	0.470285	0.822242	0.531877	0.955601	1.00674	1.1291	1.03589	0.903907	1.31581	0.769998	0.636364	0.889884	1.04799	1.06586	0.742227	1.03232	1.11921	1.21847	1.08676	0.810418	0.621241	1.35155	0.829391	0.527753	0.611342	0.718579	1.38372	1.04194	1.27731
0.833333	0.696197	0.558934	0.761529	0.578951	0.627565	0.708956	0.451587	0.503061	0.677499	0.908691	0.944547	1.21181	0.929809	1.19268	0.983922	1.35194	1.03914	0.92013	1.08335	1.14032	0.480403	0.775168	0.529457	0.91705	1.00064	1.05321	1.00856	0.914851	1.32422	0.785946	0.644283	0.873276	1.04288	1.05211	0.747011	0.974243	1.08049	1.24415	1.01384	0.789906	0.641424	1.31036	0.830601	0.557614	0.617227	0.818282	1.39989	1.01406	1.23117
1.25	0.677499	0.555194	0.748331	0.546835	0.626906	0.731393	0.446527	0.518899	0.625146	0.863597	0.928049	1.1511	0.91727	1.31828	0.912211	1.37613	1.04771	0.983482	1.04991	1.11261	0.491182	0.742392	0.552115	0.887134	1.02242	1.05519	1.08665	0.929589	1.30222	0.749871	0.668261	0.871736	1.05343	1.08027	0.768128	0.965664	1.08049	1.25427	1.00372	0.765929	0.687618	1.26923	0.833241	0.597869	0.628445	0.830601	1.41573	0.992941	1.18784
1.66667	0.699937	0.527698	0.716875	0.59281	0.663861	0.745471	0.488542	0.528578	0.58731	0.854358	0.900552	1.20368	0.907591	1.3405	0.961705	1.47732	1.03342	0.993381	1.09039	1.17464	0.498661	0.744371	0.596329	0.865357	1.04419	1.07345	1.11019	0.982162	1.30948	0.730073	0.690478	0.844239	1.04705	1.01758	0.801784	1.01362	1.0387	1.2954	1.01362	0.730073	0.648243	1.16452	0.876355	0.633505	0.662981	0.851058	1.35084	0.943227	1.16122
2.08333	0.713355	0.482163	0.703456	0.598529	0.679699	0.739972	0.536717	0.553434	0.58753	0.780887	0.910891	1.18146	0.883394	1.38097	0.972924	1.57587	1.03672	1.02198	1.0332	1.1874	0.494042	0.811243	0.602049	0.855238	1.07389	1.06663	1.10601	1.03276	1.3097	0.75273	0.748771	0.844459	1.07675	1.07499	0.810583	1.08423	1.07697	1.32576	1.05541	0.766369	0.650223	1.15176	0.886034	0.641864	0.684759	0.858757	1.16804	0.946087	1.18454
2.5	0.740632	0.42563	0.6753	0.600069	0.642964	0.770768	0.549695	0.51164	0.554754	0.75471	0.896373	1.15616	0.926729	1.3559	1.03628	1.55607	1.02924	1.02462	1.05035	1.27275	0.472704	0.762409	0.59039	0.869976	1.08379	0.981063	1.0387	1.01142	1.32202	0.718634	0.780007	0.826861	1.02748	1.10777	0.862497	1.11679	1.06619	1.3669	1.09017	0.735572	0.640984	1.11063	0.876355	0.622506	0.697517	0.908031	1.08665	0.925189	1.20829
2.91667	0.83346	0.395714	0.715115	0.637024	0.707856	0.784186	0.542216	0.525278	0.556514	0.792545	0.92013	1.18278	0.934208	1.34842	1.09061	1.62976	1.07829	1.07697	1.04507	1.28947	0.451367	0.825541	0.619866	0.91595	1.11283	1.0431	1.10425	0.990521	1.31718	0.729193	0.815423	0.820262	1.05651	1.13064	0.876135	1.15132	1.06971	1.33742	1.21797	0.770328	0.632185	1.1555	0.879875	0.658142	0.695097	0.832801	1.01956	0.952686	1.24855
3.33333	0.866017	0.393294	0.75801	0.720614	0.744371	0.818942	0.550135	0.498661	0.605788	0.809043	0.940368	1.19928	0.943227	1.22061	1.17618	1.55365	1.10205	1.04749	1.0024	1.3284	0.42805	0.8383	0.611067	0.92343	1.12668	1.03474	1.15198	1.00614	1.36734	0.75691	0.816303	0.821142	1.07653	1.08863	0.852378	1.1423	1.03232	1.30552	1.1874	0.84072	0.607768	1.10051	0.830161	0.686518	0.721934	0.807724	1.00944	0.946087	1.26175
3.75	0.828181	0.416171	0.829501	0.718414	0.802224	0.865577	0.533637	0.480183	0.576092	0.806624	1.02594	1.17046	0.877895	1.28815	1.1841	1.41089	1.15924	0.985682	0.915511	1.32664	0.420791	0.767688	0.595229	0.984802	1.07609	0.952466	1.13724	1.009	1.36228	0.792325	0.811463	0.825102	1.10733	1.05255	0.913311	1.13614	1.00284	1.19752	1.11239	0.857658	0.657922	1.05079	0.780227	0.686958	0.724134	0.826641	1.031	0.987222	1.26681
4.16667	0.795625	0.433549	0.813663	0.692458	0.774288	0.944107	0.512299	0.463025	0.565313	0.802224	1.02418	1.18894	0.911771	1.26967	1.21005	1.30838	1.21115	0.91903	0.878115	1.33676	0.42475	0.704996	0.633725	0.973144	1.02814	0.967204	1.13768	1.04353	1.36404	0.784626	0.793645	0.791006	1.10315	1.0387	0.898353	1.07917	0.992721	1.15968	1.00834	0.828621	0.644063	1.00504	0.727433	0.713355	0.748331	0.859197	1.02264	0.979963	1.18564
4.58333	0.800904	0.434649	0.75471	0.728313	0.786386	1.01296	0.50614	0.455326	0.569053	0.797385	1.02044	1.13636	0.881635	1.22787	1.1819	1.33764	1.20632	0.882075	0.857438	1.28485	0.446088	0.733153	0.680799	0.902532	0.983262	1.06509	1.22303	1.02902	1.3614	0.801564	0.784626	0.793205	1.08599	1.04639	0.876575	1.08951	1.04617	1.09413	1.06399	0.84116	0.602269	0.995141	0.702136	0.782207	0.741952	0.860957	0.974023	1.02242	1.1478
5	0.780227	0.430029	0.771208	0.729413	0.775608	1.05277	0.532757	0.454666	0.641204	0.788806	1.02484	1.13262	0.91815	1.22479	1.19026	1.26769	1.128	0.891533	0.845119	1.30508	0.473804	0.725674	0.695537	0.848419	0.956206	1.09127	1.21137	1.08753	1.40825	0.75361	0.789246	0.789026	1.07477	1.0288	0.856998	1.11217	1.10645	1.10843	1.08489	0.781767	0.599849	1.00108	0.679919	0.792106	0.83412	0.914851	0.938388	1.04156	1.12712
5.41667	0.75515	0.438828	0.774728	0.67552	0.83588	1.07653	0.521758	0.462805	0.600289	0.846879	1.05057	1.12031	0.938828	1.22655	1.14054	1.27781	1.12339	0.885154	0.860957	1.30772	0.555194	0.728313	0.717535	0.851718	0.909131	1.06003	1.16606	1.04881	1.45752	0.75537	0.818502	0.812123	1.11349	1.00548	0.880315	1.1665	1.09479	1.15176	1.11151	0.712915	0.604028	0.990741	0.660122	0.805304	0.866456	0.986122	0.897473	1.06399	1.17376
5.83333	0.822902	0.421451	0.726333	0.689378	0.776047	1.10161	0.490962	0.447187	0.629765	0.869096	1.00394	1.10403	1.01208	1.13592	1.08071	1.36382	1.0024	0.973803	0.851718	1.28111	0.553654	0.803324	0.710715	0.820262	0.903192	1.14582	1.18806	0.976223	1.4672	0.740192	0.8416	0.796065	1.10975	1.06047	0.773408	1.16298	1.20544	1.24789	1.26373	0.693777	0.563553	1.09523	0.6742	0.803104	0.887574	1.0211	0.882954	1.09215	1.22611
6.25	0.805084	0.431129	0.730513	0.727213	0.8394	1.09721	0.530997	0.454007	0.625586	0.906052	1.01098	1.11855	1.02682	1.15132	1.04375	1.37481	0.974463	1.06531	0.861837	1.30486	0.581151	0.795185	0.680799	0.860077	0.92189	1.15682	1.22941	0.897913	1.51186	0.726993	0.843799	0.846219	1.09435	1.04925	0.781107	1.22523	1.1588	1.30618	1.32664	0.690038	0.631305	1.11569	0.666501	0.822682	0.915071	1.00966	0.988762	1.09171	1.21797
6.66667	0.817842	0.443888	0.779347	0.715335	0.898353	1.06179	0.534737	0.432669	0.632405	1.00372	0.981722	1.1467	1.07631	1.22677	1.042	1.36426	1.00482	1.09787	0.879875	1.28155	0.58753	0.763729	0.687838	0.934868	0.944987	1.04244	1.26087	0.902752	1.51318	0.714455	0.84138	0.864697	1.13042	1.04573	0.732053	1.22699	1.12581	1.35436	1.32114	0.701477	0.696637	1.11393	0.67068	0.806844	0.950486	0.987002	1.09193	1.07829	1.19994
7.08333	0.83984	0.473584	0.804424	0.723254	0.902972	1.14032	0.499761	0.419471	0.569713	1.0343	0.952906	1.13042	1.07939	1.20851	1.04859	1.40077	0.959945	1.11107	0.864257	1.27363	0.607988	0.791886	0.687178	0.945867	0.927169	0.997781	1.26879	0.915511	1.45049	0.75273	0.856338	0.928049	1.08247	1.0321	0.705216	1.27429	1.09083	1.34402	1.28771	0.766589	0.688938	0.992281	0.682339	0.729633	0.867336	0.971824	1.19246	1.01164	1.24679
7.5	0.8372	0.492282	0.809923	0.729193	0.871516	1.1797	0.526598	0.398133	0.59303	0.980843	0.901652	1.14626	1.09413	1.23689	0.988982	1.3625	0.905172	1.09743	0.870856	1.24195	0.640104	0.772968	0.694437	0.947407	0.950706	1.01582	1.28177	0.92211	1.3449	0.750971	0.830821	0.994701	0.990741	1.03826	0.690698	1.28529	1.04837	1.26109	1.22765	0.785506	0.685858	0.907591	0.691138	0.699277	0.875695	0.92145	1.25053	0.954886	1.22589
7.91667	0.703676	0.418151	0.822462	0.656602	0.908251	1.17288	0.59215	0.400773	0.582471	0.983042	0.818502	1.1984	1.06135	1.23733	0.977543	1.27891	0.887794	0.997781	0.875695	1.21511	0.665841	0.67024	0.710055	0.942787	1.01494	0.91859	1.25691	0.907152	1.33764	0.744371	0.809483	1.04573	0.925629	0.951366	0.689818	1.25075	0.876135	1.16144	1.09127	0.804424	0.656162	0.719734	0.656162	0.701257	0.865137	0.914631	1.21203	0.8372	1.1676
8.33333	0.801344	0.407592	0.856118	0.650223	0.967204	1.18014	0.541556	0.395054	0.664301	0.985242	0.782867	1.17112	1.05409	1.21533	0.984802	1.31718	0.864257	0.972924	0.861177	1.18344	0.691358	0.67332	0.744151	0.869316	0.986342	0.874595	1.23073	0.957525	1.29386	0.75581	0.842479	1.07257	0.895053	0.990301	0.656382	1.25119	0.898353	1.07169	1.11349	0.784406	0.617007	0.722154	0.731613	0.690258	0.827741	0.928489	1.15198	0.819162	1.18784
8.75	0.843139	0.408472	0.849299	0.657922	0.959065	1.15748	0.50922	0.400773	0.699717	0.980403	0.771208	1.18586	1.02836	1.14934	0.953786	1.3009	0.791666	0.983262	0.818942	1.1962	0.770108	0.705436	0.75471	0.771648	0.983922	0.894173	1.16914	0.92277	1.24811	0.780007	0.914851	1.09303	0.843359	0.991181	0.656822	1.25779	0.859197	1.0046	1.04178	0.747011	0.600509	0.659022	0.75889	0.639004	0.787706	0.935968	1.07675	0.780887	1.14824
9.16667	0.856118	0.399893	0.854138	0.618327	0.992281	1.07323	0.50636	0.417711	0.707416	1.05365	0.717535	1.1423	0.971164	1.12339	0.907372	1.25449	0.782207	0.987882	0.897473	1.1918	0.783747	0.618547	0.686518	0.771208	1.02	0.882515	1.13636	0.878115	1.20522	0.750751	0.866237	1.06883	0.863377	0.986562	0.681679	1.27495	0.83808	0.958185	0.965224	0.730953	0.623826	0.678379	0.75669	0.639664	0.799585	0.866237	0.975783	0.777587	1.06399
9.58333	0.978863	0.381635	0.868876	0.619646	1.02374	1.03716	0.491182	0.438828	0.746571	1.06861	0.663201	1.17024	0.939268	1.07609	0.933548	1.22061	0.762849	0.980623	0.914851	1.17002	0.706096	0.619866	0.677719	0.732493	1.00306	0.863377	1.07213	0.885594	1.22017	0.732933	0.805304	1.02286	0.905392	1.00086	0.664521	1.29254	0.877015	1.01098	0.938828	0.733813	0.660122	0.716875	0.776047	0.600289	0.739312	0.856998	0.993161	0.798925	1.02616
10	1.07433	0.454886	0.884494	0.67178	1.0387	1.03584	0.472484	0.498661	0.816303	0.989642	0.698617	1.17112	0.946307	1.05783	0.946747	1.23425	0.776047	1.05233	0.993161	1.17662	0.736452	0.67156	0.687838	0.781327	0.994481	0.876795	1.11151	0.955766	1.21929	0.738212	0.739752	1.02286	0.92255	1.0332	0.660781	1.31586	0.940807	1.09083	0.904732	0.734692	0.67596	0.75251	0.816083	0.611067	0.704996	0.807504	1.02528	0.850618	0.979083
10.4167	1.0057	0.388894	0.870416	0.595669	0.939488	1.0035	0.482823	0.491402	0.75471	0.856998	0.695097	1.1775	0.874156	1.02374	0.91925	1.09985	0.706096	0.957965	1.00372	1.18146	0.705876	0.623386	0.665841	0.813663	1.02132	0.83522	1.02418	0.941467	1.22237	0.714015	0.648903	0.974903	0.858098	0.951146	0.680359	1.291	0.866237	0.995581	0.75669	0.761089	0.615687	0.637904	0.765929	0.606448	0.75383	0.769228	0.988542	0.83522	1.0266
10.8333	0.954226	0.365357	0.975563	0.524838	0.949166	1.02704	0.543976	0.537596	0.75449	0.777367	0.694657	1.13526	0.847979	0.992061	0.934868	1.05475	0.741512	0.926289	1.06157	1.21291	0.67024	0.562893	0.624486	0.911331	1.08577	0.855458	1.00394	1.01648	1.32906	0.684979	0.521978	0.941467	0.820042	0.851498	0.699937	1.24811	0.807724	0.944107	0.686078	0.794305	0.618107	0.578731	0.701696	0.626906	0.813663	0.782207	1.02704	0.816083	1.08291
11.25	0.939708	0.337421	1.04244	0.532977	0.929589	1.00306	0.554094	0.552555	0.818282	0.603808	0.680359	1.17156	0.828401	1.01032	0.966544	1.09149	0.707416	0.889334	1.00724	1.19246	0.666721	0.582691	0.650443	0.910891	1.06773	0.870196	0.977323	1.02814	1.36888	0.66892	0.533197	0.91793	0.769888	0.889554	0.664961	1.20302	0.791226	0.942567	0.735792	0.793205	0.610848	0.560254	0.748111	0.651323	0.853918	0.909131	1.04551	0.888894	1.15022
11.6667	0.912211	0.318063	1.09017	0.50504	0.848639	0.984142	0.544856	0.563113	0.797605	0.50548	0.779347	1.12888	0.803104	1.04815	0.968084	1.14472	0.701477	0.906052	0.963685	1.2028	0.684759	0.550355	0.653302	0.948507	1.08731	0.859857	0.932668	1.05959	1.39153	0.716655	0.585991	0.891753	0.736012	0.83588	0.67376	1.17288	0.728533	0.874595	0.799145	0.796505	0.580931	0.565533	0.767249	0.6742	0.907811	0.961925	1.00086	0.869976	1.19356
12.0833	0.981722	0.298925	1.15	0.50812	0.749431	0.914411	0.551015	0.540016	0.75735	0.502841	0.776047	1.08885	0.732053	1.01494	0.932668	1.12866	0.683659	0.930689	0.897253	1.20236	0.657702	0.566413	0.634605	0.945427	1.08401	0.890654	0.857878	1.11063	1.39087	0.67618	0.602049	0.863597	0.75911	0.822682	0.716215	1.20016	0.715995	0.854798	0.847759	0.770548	0.581591	0.640984	0.773848	0.617227	0.91859	1.0398	0.986342	0.861617	1.24481
12.5	1.0079	0.361838	1.1896	0.529677	0.717975	0.879655	0.581151	0.574332	0.781547	0.535177	0.735792	1.10293	0.732273	1.03628	0.948287	1.14164	0.699057	1.05299	0.83544	1.21181	0.694217	0.610848	0.630865	0.983482	1.07279	0.943447	0.885374	1.1566	1.3647	0.690258	0.657922	0.856558	0.798485	0.880315	0.732493	1.15858	0.764609	0.926729	0.969404	0.732273	0.581151	0.723914	0.805524	0.540016	0.909571	1.11855	1.0321	0.855018	1.19136
12.9167	0.996901	0.354799	1.12229	0.513619	0.684759	0.832361	0.611507	0.562673	0.724794	0.534957	0.677279	1.11525	0.713355	1.07169	0.908031	1.10909	0.637244	1.03804	0.781987	1.17464	0.644063	0.576972	0.641424	0.977763	0.945867	0.91881	0.8394	1.15176	1.24657	0.667381	0.631305	0.807284	0.801344	0.885814	0.707856	1.15858	0.737552	0.899013	0.942347	0.683439	0.564873	0.685418	0.827961	0.462586	0.896813	1.22611	0.942787	0.801124	1.1346
13.3333	0.925189	0.390874	1.11217	0.470944	0.67684	0.831481	0.627346	0.570812	0.67442	0.556954	0.700377	1.10513	0.738652	1.09985	0.928049	1.02088	0.661221	1.031	0.775388	1.1885	0.620086	0.560254	0.657482	1.03518	0.970944	0.903852	0.807724	1.1819	1.28595	0.666061	0.601609	0.781987	0.796285	0.857878	0.75119	1.1731	0.686738	0.871296	0.894833	0.67354	0.566193	0.618327	0.769888	0.410232	0.899013	1.20412	0.964345	0.740412	1.09281
13.75	0.857658	0.401653	1.11635	0.484803	0.641864	0.762409	0.655062	0.534077	0.682339	0.578731	0.600729	1.11173	0.716655	1.10271	0.961045	0.92387	0.639224	0.963465	0.773628	1.19488	0.555634	0.603808	0.631965	1.03804	1.00636	0.889554	0.826421	1.25405	1.34556	0.605128	0.570812	0.749871	0.75779	0.896593	0.728973	1.15528	0.707196	0.843139	0.908911	0.648903	0.558714	0.622066	0.790786	0.376796	0.912651	1.21159	0.950046	0.712695	1.06949
14.1667	0.805084	0.429809	1.06883	0.488322	0.651763	0.805744	0.642744	0.513399	0.667821	0.594789	0.609308	1.1599	0.696857	1.11965	0.992281	0.928489	0.611067	0.966984	0.822462	1.14252	0.540016	0.585771	0.595669	0.973803	1.00856	0.92189	0.83346	1.23205	1.35216	0.641644	0.59325	0.726553	0.730953	0.929589	0.692678	1.11635	0.703676	0.798705	0.972704	0.653522	0.557394	0.574992	0.814763	0.371297	0.929149	1.16738	0.967864	0.698617	1.05849
14.5833	0.799695	0.432339	1.08016	0.503831	0.67266	0.809043	0.63499	0.495307	0.645163	0.617667	0.63389	1.15688	0.685583	1.14945	1.01554	0.931129	0.606668	0.899507	0.862112	1.12718	0.490632	0.570097	0.577247	0.945702	1.03424	0.906657	0.822792	1.23332	1.37767	0.639114	0.554974	0.707031	0.720229	0.902532	0.683934	1.12223	0.670735	0.766149	0.936078	0.682559	0.605018	0.519504	0.795295	0.38147	0.927554	1.17447	0.956426	0.697132	1.06916
15	0.801711	0.469551	1.11701	0.542509	0.640397	0.815276	0.593836	0.494848	0.673393	0.609601	0.688425	1.18226	0.682559	1.1269	1.09831	0.951659	0.603735	0.924529	0.894466	1.09208	0.480917	0.638564	0.543609	0.927096	1.1511	0.951293	0.842773	1.26695	1.48509	0.657995	0.616933	0.726187	0.740485	0.971824	0.695391	1.1445	0.734986	0.80831	1.08731	0.704556	0.611434	0.631232	0.842773	0.406126	0.91683	1.08291	1.04295	0.747818	1.08731
[truncated: 505 more columns]

## Sheet: Fig 5
Synapse #	1	2	3	4	5	6	7	9	10	11	12	13	14	15	16	17	18	19	20	21	22	23	24	25	26	27	28	29	30	31	32	33	34	35	36	37	38	39	40	41	42	43	44	45	46	47	48	49	50
time
0	0.1583	0.160054	0.155068	0.163899	0.15404	0.203111	0.18429	0.203312	0.202351	0.220214	0.219603	0.239046	0.262422	0.248492	0.251105	0.241875	0.271563	0.260598	0.266276	0.262616	0.256516	0.264446	0.26925	0.278292	0.288025	0.285973	0.3083	0.328414	0.27637	0.300906	0.266757	0.278173	0.312925	0.305208	0.316744	0.300883	0.327189	0.323953	0.314907	0.31805	0.363067	0.326051	0.328279	0.35473	0.357598	0.35595	0.322936	0.336552	0.33736
0.5	0.182218	0.188199	0.166309	0.161563	0.122954	0.244118	0.232993	0.209553	0.238559	0.266367	0.20299	0.254275	0.226749	0.270737	0.216999	0.208924	0.312421	0.207138	0.267522	0.296924	0.254527	0.255024	0.294926	0.288144	0.290326	0.277679	0.301196	0.30684	0.309635	0.277326	0.304365	0.29373	0.431228	0.278186	0.37531	0.266143	0.310723	0.348045	0.328977	0.296436	0.43552	0.355304	0.356839	0.370776	0.362261	0.309511	0.381822	0.326808	0.361358
1	0.179044	0.204377	0.172741	0.171178	0.10531	0.255142	0.251335	0.200511	0.248747	0.281135	0.199723	0.248627	0.229073	0.292914	0.222383	0.201067	0.31437	0.211131	0.257934	0.316801	0.272191	0.24	0.299729	0.279053	0.301878	0.274967	0.312985	0.317502	0.30754	0.260083	0.302906	0.301404	0.438877	0.272126	0.383556	0.274084	0.302941	0.361078	0.340524	0.287815	0.465461	0.361579	0.365635	0.367097	0.362532	0.319258	0.390799	0.336886	0.382778
1.5	0.177752	0.234413	0.171083	0.181826	0.0907788	0.278178	0.271943	0.193762	0.273448	0.315309	0.195982	0.248153	0.22103	0.314819	0.230813	0.188857	0.317494	0.210963	0.247629	0.331284	0.27957	0.233592	0.309991	0.262263	0.313792	0.278089	0.327422	0.328663	0.312457	0.226429	0.307773	0.311262	0.46976	0.268384	0.410396	0.281021	0.291106	0.377064	0.360056	0.273033	0.523595	0.37324	0.378882	0.3706	0.36355	0.307669	0.41146	0.347494	0.407087
2	0.167894	0.256282	0.187738	0.19594	0.0749411	0.296596	0.293842	0.180029	0.285621	0.345095	0.187952	0.238038	0.225833	0.330715	0.242185	0.191518	0.304964	0.230598	0.236843	0.34753	0.299238	0.231169	0.324014	0.232515	0.344219	0.275552	0.334634	0.329336	0.312302	0.203607	0.304474	0.324138	0.483317	0.29049	0.430806	0.291054	0.291085	0.393673	0.375359	0.268321	0.576776	0.365003	0.385597	0.36818	0.352944	0.312046	0.432032	0.35883	0.42232
2.5	0.151559	0.275854	0.200572	0.217232	0.0739774	0.309829	0.317636	0.161647	0.283943	0.358446	0.200465	0.218329	0.228721	0.340231	0.261163	0.191149	0.307858	0.250183	0.230886	0.366471	0.315448	0.24243	0.328273	0.215594	0.369955	0.287411	0.34667	0.338713	0.318419	0.184668	0.294915	0.337351	0.487398	0.306236	0.440562	0.305681	0.305917	0.416149	0.389697	0.26878	0.62114	0.356913	0.381177	0.356816	0.341988	0.31455	0.452775	0.374148	0.418783
3	0.144026	0.286532	0.221641	0.257777	0.0748745	0.318335	0.332528	0.149251	0.280256	0.359863	0.214352	0.202323	0.235872	0.359194	0.279611	0.193907	0.332905	0.277889	0.234159	0.350859	0.330611	0.244471	0.322984	0.197871	0.391289	0.309849	0.351894	0.333267	0.3284	0.172115	0.276604	0.345483	0.485649	0.340746	0.446789	0.320974	0.331895	0.441409	0.386902	0.266309	0.658614	0.33647	0.368216	0.33738	0.345109	0.318409	0.470096	0.397255	0.421155
3.5	0.136329	0.286705	0.240039	0.286619	0.0936666	0.332673	0.345259	0.147932	0.277002	0.361691	0.227867	0.182081	0.239717	0.340531	0.285089	0.200396	0.358396	0.30287	0.241983	0.330319	0.318425	0.267007	0.320234	0.192869	0.410421	0.331717	0.351122	0.323233	0.336769	0.185035	0.264058	0.352344	0.49965	0.371971	0.452735	0.330494	0.350084	0.460065	0.385817	0.278448	0.699098	0.314776	0.361138	0.324701	0.336399	0.317769	0.483885	0.415392	0.406644
4	0.134593	0.268031	0.267965	0.31588	0.0998276	0.349343	0.366722	0.153618	0.275757	0.352055	0.236121	0.163536	0.257814	0.334209	0.289431	0.212963	0.380862	0.314715	0.256948	0.327872	0.319865	0.271078	0.318327	0.185174	0.425992	0.349626	0.344898	0.321913	0.3511	0.214132	0.2587	0.35636	0.504349	0.395075	0.461871	0.335816	0.362975	0.48293	0.377893	0.288403	0.728251	0.289213	0.349807	0.304487	0.334567	0.324952	0.502684	0.423193	0.400236
4.5	0.12887	0.253946	0.29025	0.337734	0.110198	0.360766	0.382094	0.16304	0.289023	0.338697	0.241823	0.165203	0.273268	0.326384	0.286152	0.216304	0.39783	0.315868	0.266188	0.326431	0.317145	0.260467	0.310507	0.188391	0.422119	0.370368	0.34241	0.329769	0.372999	0.249075	0.260677	0.356812	0.506089	0.389268	0.475844	0.344793	0.359571	0.506234	0.388296	0.294616	0.750923	0.268671	0.356138	0.291249	0.344198	0.344417	0.497477	0.431099	0.389944
5	0.122769	0.236737	0.302561	0.365008	0.120798	0.357196	0.372638	0.185543	0.30569	0.347498	0.237059	0.171764	0.275259	0.333852	0.278892	0.219779	0.399401	0.324395	0.272085	0.328545	0.298944	0.240843	0.311347	0.180913	0.420067	0.382762	0.330688	0.340754	0.374236	0.278328	0.279972	0.36279	0.504348	0.37993	0.477119	0.352058	0.35256	0.518724	0.3854	0.301373	0.783916	0.263325	0.36702	0.293639	0.348708	0.352326	0.477694	0.442713	0.400596
5.5	0.121693	0.22911	0.304509	0.400004	0.127151	0.347995	0.370415	0.224688	0.30426	0.360188	0.217751	0.184523	0.27	0.321189	0.27616	0.225005	0.388194	0.337724	0.274381	0.357272	0.27946	0.225545	0.31946	0.178388	0.421908	0.385962	0.320323	0.36037	0.378338	0.307534	0.30861	0.359098	0.49279	0.373473	0.494952	0.349742	0.334985	0.534238	0.396924	0.316367	0.805099	0.26148	0.36785	0.31256	0.360464	0.351525	0.457374	0.444291	0.411645
6	0.115313	0.229561	0.31822	0.445827	0.133849	0.337616	0.371103	0.259955	0.304592	0.381679	0.206527	0.203289	0.260009	0.336705	0.284473	0.233444	0.374927	0.344742	0.273926	0.402496	0.271043	0.197585	0.324723	0.167593	0.428633	0.398879	0.308588	0.38382	0.382618	0.32724	0.330889	0.35429	0.472103	0.375431	0.516369	0.347	0.332014	0.555566	0.385374	0.320779	0.789292	0.267671	0.37514	0.336554	0.374821	0.353559	0.427275	0.43899	0.414371
6.5	0.115156	0.245807	0.334266	0.482496	0.146884	0.325692	0.363601	0.299648	0.286354	0.415937	0.201212	0.224559	0.248937	0.343923	0.291945	0.234173	0.386885	0.351063	0.270682	0.429044	0.252809	0.176863	0.33418	0.166657	0.445057	0.399256	0.290117	0.396667	0.388214	0.349666	0.346717	0.364658	0.463393	0.38929	0.529494	0.340936	0.338341	0.562851	0.362443	0.334212	0.771171	0.281282	0.393597	0.372518	0.389189	0.363778	0.39136	0.441979	0.409882
7	0.119555	0.261061	0.349976	0.521436	0.157761	0.312693	0.3577	0.346315	0.267603	0.462437	0.205102	0.239635	0.242218	0.355424	0.322501	0.241965	0.399567	0.36991	0.255541	0.462656	0.234747	0.159534	0.354305	0.162196	0.48122	0.405339	0.285195	0.416335	0.37446	0.365982	0.353289	0.377776	0.463757	0.411333	0.530992	0.338352	0.346626	0.57936	0.334201	0.344215	0.752403	0.299453	0.403695	0.406148	0.416392	0.360363	0.362949	0.460492	0.410333
7.5	0.125012	0.276838	0.374996	0.550667	0.171689	0.316041	0.360135	0.398178	0.258564	0.482178	0.211107	0.252558	0.259685	0.355883	0.362151	0.262493	0.418198	0.368263	0.237874	0.489772	0.238875	0.15267	0.377025	0.162121	0.522095	0.40196	0.287317	0.429809	0.366216	0.374143	0.34799	0.394479	0.446364	0.442597	0.543772	0.340105	0.352013	0.602691	0.318748	0.349587	0.722265	0.309914	0.410138	0.438986	0.453798	0.36999	0.347506	0.464938	0.393718
8	0.135218	0.287087	0.390555	0.566903	0.18845	0.319007	0.364643	0.421613	0.249819	0.503053	0.236982	0.259862	0.28299	0.359402	0.395061	0.274491	0.429295	0.35342	0.217441	0.508681	0.233454	0.15578	0.407736	0.159835	0.554089	0.403024	0.281569	0.452731	0.369562	0.366042	0.350656	0.425115	0.444058	0.479567	0.54513	0.345817	0.367091	0.608179	0.300521	0.353119	0.705577	0.336828	0.438955	0.466535	0.479507	0.381685	0.338532	0.469012	0.372979
8.5	0.155776	0.285868	0.387282	0.560839	0.203874	0.31728	0.37725	0.447661	0.238901	0.516909	0.250611	0.259574	0.30733	0.352527	0.423249	0.287521	0.442821	0.330708	0.203122	0.520905	0.236999	0.170924	0.445892	0.166935	0.579167	0.385795	0.27619	0.463693	0.385208	0.355925	0.349937	0.449805	0.435507	0.510321	0.537656	0.343082	0.384056	0.597862	0.293402	0.352659	0.703957	0.369203	0.454807	0.487478	0.513915	0.392168	0.339543	0.475809	0.356441
9	0.16797	0.288204	0.375855	0.567195	0.221467	0.306393	0.401579	0.465611	0.236505	0.51346	0.268223	0.250775	0.320812	0.349437	0.441551	0.303363	0.434955	0.319541	0.18465	0.548463	0.250983	0.181242	0.47047	0.18132	0.606643	0.383255	0.276312	0.47129	0.394964	0.342196	0.351136	0.453691	0.414573	0.513654	0.524271	0.347108	0.407588	0.600831	0.307349	0.344223	0.697026	0.405202	0.470392	0.497316	0.531821	0.390676	0.346602	0.478188	0.331809
9.5	0.176536	0.298074	0.362768	0.585937	0.233189	0.317059	0.425974	0.475964	0.228871	0.498292	0.270837	0.241417	0.336803	0.362138	0.450891	0.315342	0.427169	0.287707	0.185717	0.561982	0.25498	0.192383	0.48477	0.201639	0.621107	0.377226	0.260559	0.472139	0.428052	0.333604	0.366008	0.46015	0.391436	0.496187	0.516942	0.353178	0.427058	0.592974	0.310673	0.340116	0.663561	0.438928	0.493558	0.509499	0.533965	0.386467	0.365487	0.457002	0.308625
10	0.188153	0.302864	0.351182	0.59965	0.240633	0.311818	0.458089	0.48441	0.210141	0.508652	0.290471	0.219775	0.341102	0.380386	0.456502	0.314691	0.413514	0.258379	0.192766	0.581246	0.251965	0.193119	0.497373	0.210915	0.626475	0.383429	0.244866	0.476044	0.461994	0.330375	0.389737	0.472434	0.372857	0.474056	0.5135	0.352973	0.444489	0.588463	0.310419	0.338384	0.625885	0.46348	0.528936	0.520604	0.526129	0.380894	0.381533	0.439123	0.297655
10.5	0.197407	0.299555	0.344764	0.593517	0.253073	0.312112	0.488546	0.508223	0.20059	0.525986	0.291231	0.204012	0.332627	0.398715	0.473096	0.329989	0.416019	0.228087	0.200231	0.593884	0.252041	0.194744	0.518221	0.229201	0.637396	0.387834	0.232244	0.46695	0.497649	0.343288	0.403667	0.481522	0.34871	0.440398	0.518403	0.359963	0.455694	0.603504	0.303569	0.327895	0.577079	0.478969	0.547297	0.52651	0.509404	0.376775	0.403407	0.425726	0.293497
11	0.203873	0.297156	0.345766	0.59735	0.265256	0.319571	0.504451	0.527329	0.203601	0.542914	0.291223	0.207036	0.33665	0.412333	0.494044	0.33064	0.411218	0.208946	0.207113	0.59507	0.237962	0.181494	0.537932	0.24164	0.654591	0.403631	0.226403	0.473852	0.513892	0.364913	0.434382	0.495252	0.320208	0.407147	0.527705	0.367545	0.475697	0.631894	0.299343	0.333549	0.538657	0.482134	0.574839	0.536588	0.472688	0.363939	0.425295	0.405055	0.283955
11.5	0.210356	0.290529	0.345694	0.603474	0.274083	0.347755	0.513694	0.557486	0.203853	0.555006	0.288361	0.219555	0.346201	0.432823	0.517857	0.332512	0.417673	0.193905	0.213934	0.588899	0.229788	0.176042	0.567787	0.247372	0.649558	0.412424	0.210989	0.492972	0.525507	0.387005	0.453402	0.519265	0.304617	0.387336	0.555217	0.364805	0.497648	0.649891	0.285319	0.349467	0.500069	0.481281	0.584083	0.546879	0.458912	0.362787	0.438843	0.374144	0.285866
12	0.231258	0.270985	0.339054	0.610827	0.275838	0.369552	0.527269	0.583589	0.212932	0.5833	0.301651	0.238977	0.333249	0.436754	0.523342	0.318705	0.426247	0.192999	0.213375	0.587579	0.22686	0.168189	0.599971	0.250964	0.642	0.414596	0.196278	0.515803	0.522177	0.404334	0.455839	0.532755	0.294462	0.377508	0.578872	0.357032	0.527641	0.655112	0.27999	0.373383	0.484102	0.481134	0.582478	0.544808	0.442016	0.378193	0.444528	0.354982	0.298007
12.5	0.257451	0.258327	0.331005	0.623527	0.28076	0.395182	0.533796	0.610192	0.220854	0.603223	0.288267	0.256027	0.319273	0.439356	0.527583	0.302946	0.435141	0.194803	0.214148	0.570383	0.228403	0.16901	0.629295	0.271315	0.638063	0.407743	0.186086	0.53479	0.513532	0.420905	0.450928	0.529346	0.293927	0.35656	0.612347	0.359393	0.544538	0.646391	0.280833	0.388627	0.478173	0.485527	0.57454	0.525443	0.437455	0.387494	0.44509	0.330887	0.312604
13	0.281485	0.266883	0.326599	0.666925	0.277474	0.422931	0.524294	0.640372	0.22403	0.616335	0.280812	0.266201	0.311048	0.439551	0.514007	0.282191	0.418	0.194409	0.208005	0.549242	0.238807	0.177166	0.65092	0.266482	0.651387	0.405965	0.174534	0.551102	0.50413	0.441303	0.444609	0.523759	0.294029	0.342117	0.641833	0.357522	0.546019	0.619786	0.286128	0.418027	0.483018	0.48627	0.578227	0.510466	0.446127	0.409674	0.430912	0.313097	0.328885
13.5	0.305408	0.279509	0.325137	0.721427	0.275795	0.443618	0.518937	0.676217	0.219884	0.617214	0.278395	0.271208	0.29625	0.448812	0.490837	0.280797	0.403192	0.181648	0.195561	0.524031	0.25199	0.190902	0.666464	0.266357	0.643655	0.410445	0.148277	0.55024	0.491916	0.452354	0.432336	0.523907	0.318193	0.33055	0.674604	0.365687	0.53624	0.586685	0.298664	0.435681	0.503287	0.484398	0.551452	0.488332	0.46215	0.433638	0.429839	0.292766	0.345193
14	0.315503	0.285342	0.333302	0.766681	0.28066	0.441424	0.500508	0.681032	0.215395	0.623641	0.261124	0.263224	0.282532	0.459541	0.464412	0.270115	0.386826	0.154974	0.182503	0.509399	0.252383	0.197913	0.677204	0.263645	0.652739	0.423346	0.12715	0.546035	0.488612	0.471451	0.42332	0.535296	0.339953	0.323422	0.705236	0.383275	0.522408	0.554831	0.312271	0.475037	0.524043	0.47935	0.532931	0.484191	0.473941	0.456461	0.423618	0.297559	0.35431
14.5	0.3219	0.310554	0.332698	0.781539	0.290978	0.429829	0.477049	0.691338	0.219055	0.620981	0.24326	0.251268	0.289364	0.469186	0.458665	0.274854	0.385494	0.127228	0.176879	0.501626	0.256249	0.213227	0.693413	0.246795	0.669668	0.438726	0.113577	0.539306	0.490012	0.493865	0.414995	0.550649	0.353833	0.332482	0.740226	0.399296	0.510496	0.52578	0.323121	0.492169	0.554774	0.486038	0.515799	0.488885	0.493657	0.468662	0.434042	0.303879	0.36652
15	0.332662	0.334855	0.330612	0.77049	0.297365	0.421531	0.455849	0.685591	0.229742	0.610264	0.241332	0.253292	0.307714	0.488226	0.460153	0.278427	0.389481	0.109124	0.165949	0.493672	0.243234	0.232477	0.691342	0.231881	0.680966	0.46203	0.108757	0.529119	0.503697	0.525678	0.392589	0.570589	0.374014	0.361785	0.753272	0.3996	0.520738	0.501647	0.329234	0.527363	0.589331	0.497368	0.482293	0.49628	0.491075	0.483715	0.448061	0.320798	0.3715
15.5	0.33009	0.360196	0.334424	0.745086	0.31141	0.417324	0.444421	0.67925	0.232498	0.591747	0.240332	0.266216	0.319034	0.533873	0.483028	0.2813	0.408915	0.106307	0.162997	0.506803	0.239095	0.232335	0.67857	0.226485	0.668586	0.48629	0.114065	0.542937	0.513882	0.573879	0.366178	0.577647	0.401049	0.383527	0.760064	0.393772	0.54631	0.486436	0.326618	0.560752	0.626931	0.503724	0.430497	0.496931	0.485583	0.486022	0.468701	0.325418	0.363454
16	0.332258	0.392135	0.347421	0.69576	0.314429	0.414477	0.445367	0.675598	0.233745	0.58269	0.241493	0.276336	0.331721	0.563236	0.503864	0.278923	0.434916	0.117122	0.157197	0.518781	0.245716	0.23027	0.653817	0.211217	0.66031	0.501236	0.123868	0.57956	0.53738	0.609986	0.33917	0.579413	0.411113	0.39757	0.77146	0.384069	0.566183	0.47062	0.31324	0.592521	0.639504	0.509614	0.401965	0.524303	0.491643	0.495005	0.474864	0.336815	0.370434
16.5	0.355803	0.442132	0.375434	0.654461	0.314619	0.425606	0.47547	0.676143	0.243301	0.583642	0.250513	0.302296	0.339491	0.584447	0.524688	0.276048	0.451788	0.138986	0.158276	0.532697	0.244998	0.236966	0.635548	0.213126	0.644637	0.497327	0.133271	0.619209	0.55371	0.64038	0.304494	0.570769	0.428053	0.418014	0.768929	0.367704	0.585208	0.470636	0.300367	0.587492	0.663082	0.511496	0.386228	0.520775	0.489314	0.493222	0.498719	0.338719	0.386475
17	0.364896	0.483884	0.400442	0.638517	0.317324	0.44923	0.510974	0.680415	0.245223	0.572696	0.247811	0.326602	0.359476	0.6112	0.534545	0.27631	0.455037	0.165839	0.151941	0.544008	0.249162	0.23858	0.61144	0.239845	0.625296	0.505668	0.142163	0.654738	0.576321	0.669648	0.280212	0.56541	0.434083	0.449644	0.753807	0.342966	0.587713	0.470065	0.292592	0.589301	0.668161	0.497613	0.363683	0.503208	0.486163	0.484245	0.51971	0.340834	0.382078
17.5	0.37223	0.519992	0.438735	0.620509	0.321338	0.484491	0.560519	0.681303	0.24094	0.565674	0.231204	0.344288	0.37149	0.633209	0.533947	0.286097	0.448009	0.192646	0.155941	0.55171	0.256025	0.215225	0.609843	0.25829	0.610003	0.513364	0.151813	0.698485	0.595377	0.69637	0.269248	0.568588	0.431082	0.477351	0.750011	0.330055	0.578715	0.472051	0.280396	0.579398	0.676154	0.480374	0.362229	0.484594	0.495916	0.47068	0.551859	0.336075	0.379178
18	0.380628	0.529145	0.470876	0.608802	0.318437	0.508858	0.587934	0.678889	0.246565	0.558389	0.21775	0.358926	0.386131	0.627241	0.51292	0.282228	0.438412	0.220059	0.162139	0.553935	0.256585	0.193342	0.604809	0.277115	0.615061	0.520595	0.165385	0.715541	0.614768	0.708243	0.268516	0.577122	0.426111	0.507578	0.750873	0.32466	0.567714	0.48064	0.271442	0.579847	0.694413	0.474584	0.37258	0.467612	0.51275	0.455164	0.578415	0.332008	0.374014
18.5	0.390505	0.527993	0.492763	0.612589	0.319458	0.536768	0.615372	0.680707	0.262086	0.550228	0.205974	0.380263	0.390206	0.631763	0.4903	0.280777	0.409432	0.241239	0.183216	0.563044	0.244924	0.174344	0.618735	0.29781	0.628957	0.512685	0.166184	0.694517	0.638466	0.721076	0.269882	0.587029	0.416519	0.53612	0.751464	0.320244	0.550191	0.49196	0.272584	0.579643	0.724371	0.468482	0.386713	0.415884	0.535238	0.426684	0.595457	0.332466	0.357493
19	0.393234	0.516113	0.50105	0.600624	0.32248	0.569864	0.638436	0.687178	0.275474	0.535176	0.194467	0.39881	0.390745	0.642586	0.469448	0.291436	0.393118	0.261623	0.202242	0.568681	0.246331	0.152639	0.630969	0.311245	0.662159	0.518356	0.172698	0.666755	0.672379	0.727401	0.284416	0.606764	0.401773	0.550089	0.75846	0.309249	0.519488	0.494067	0.283905	0.584196	0.752692	0.458781	0.397347	0.390217	0.557362	0.40962	0.622755	0.33164	0.332854
19.5	0.403148	0.502627	0.513369	0.580989	0.327955	0.599674	0.670698	0.689577	0.299863	0.537387	0.188231	0.407242	0.370453	0.650144	0.457731	0.302586	0.384285	0.279745	0.209036	0.550373	0.238158	0.125715	0.637165	0.304918	0.709614	0.52529	0.17014	0.647151	0.676323	0.731755	0.285498	0.628077	0.397917	0.562238	0.782408	0.31784	0.483964	0.505752	0.281301	0.595187	0.800995	0.465492	0.421924	0.381245	0.592495	0.390748	0.634996	0.329948	0.319376
20	0.398182	0.492496	0.514131	0.589814	0.322316	0.623021	0.68168	0.708254	0.331236	0.529193	0.19178	0.42307	0.355258	0.636701	0.446011	0.307599	0.37728	0.287596	0.210131	0.551906	0.235463	0.113264	0.641368	0.298425	0.763044	0.526532	0.148111	0.630529	0.688155	0.733823	0.283382	0.64447	0.410582	0.565613	0.800723	0.326671	0.449609	0.518201	0.281072	0.589726	0.838666	0.463871	0.438244	0.369538	0.610288	0.380269	0.630359	0.336572	0.318135
20.5	0.406501	0.483379	0.513268	0.579314	0.318002	0.678164	0.72714	0.734856	0.356153	0.523169	0.202121	0.44022	0.339199	0.631193	0.426492	0.325325	0.371044	0.286105	0.205108	0.532744	0.225779	0.0962927	0.673721	0.297385	0.795801	0.525488	0.11644	0.618661	0.682717	0.714441	0.278315	0.652416	0.422081	0.557506	0.824956	0.327994	0.41303	0.520226	0.304651	0.56964	0.844828	0.461546	0.452584	0.365263	0.61191	0.359705	0.626684	0.344464	0.322898
21	0.407823	0.474959	0.522982	0.565022	0.307426	0.740576	0.757113	0.74012	0.38807	0.526558	0.205675	0.442148	0.335805	0.620037	0.418017	0.34565	0.373728	0.297472	0.189789	0.508969	0.221337	0.0877589	0.703718	0.312884	0.832948	0.539585	0.105093	0.630692	0.664382	0.712044	0.276089	0.663631	0.450667	0.561295	0.827947	0.333638	0.380639	0.533305	0.339267	0.545479	0.854061	0.470069	0.460526	0.378605	0.601943	0.348069	0.630296	0.347071	0.327023
21.5	0.413217	0.466613	0.526393	0.565318	0.28035	0.805753	0.774042	0.755378	0.428989	0.527289	0.220314	0.438387	0.332648	0.595305	0.418724	0.358992	0.370839	0.299646	0.186584	0.471039	0.20959	0.077503	0.738726	0.321326	0.844908	0.544182	0.103864	0.642058	0.636057	0.702203	0.259115	0.671122	0.471621	0.577755	0.83271	0.358393	0.355576	0.550473	0.365601	0.521175	0.871121	0.489046	0.460004	0.373962	0.613441	0.338337	0.604001	0.351959	0.334567
22	0.415088	0.455672	0.535752	0.558644	0.251856	0.84333	0.781836	0.764206	0.452086	0.513666	0.236925	0.436358	0.333778	0.566511	0.414497	0.374087	0.356225	0.298592	0.191005	0.455327	0.202569	0.0728481	0.779655	0.331522	0.841658	0.5378	0.101263	0.650607	0.625164	0.693742	0.256952	0.673908	0.490029	0.572161	0.830555	0.374683	0.334063	0.563113	0.402338	0.49382	0.901379	0.490938	0.45257	0.356703	0.608905	0.341561	0.572222	0.354112	0.339048
22.5	0.42516	0.459279	0.544517	0.543547	0.251069	0.868747	0.798761	0.759483	0.468465	0.495406	0.256838	0.434269	0.339175	0.547117	0.420695	0.399452	0.333526	0.305245	0.204654	0.428437	0.200041	0.0729355	0.821116	0.337744	0.828868	0.5464	0.106814	0.653166	0.599607	0.6934	0.252292	0.682285	0.489774	0.556983	0.82399	0.392952	0.319393	0.568819	0.437411	0.479503	0.931462	0.502892	0.446243	0.353624	0.620786	0.340333	0.5419	0.356195	0.32617
23	0.438143	0.481798	0.554319	0.552534	0.252617	0.863838	0.783791	0.740712	0.483079	0.478269	0.278797	0.426279	0.353067	0.530563	0.44156	0.423988	0.306442	0.312229	0.22436	0.419766	0.203711	0.074373	0.847994	0.350653	0.817052	0.557492	0.122779	0.648897	0.590418	0.700482	0.254307	0.708284	0.500769	0.537244	0.806335	0.422297	0.297582	0.567559	0.454552	0.460385	0.977575	0.517571	0.431766	0.340015	0.648242	0.351955	0.513747	0.361086	0.315449
23.5	0.467688	0.518514	0.550843	0.568593	0.263914	0.864567	0.769687	0.722475	0.484224	0.46783	0.312232	0.428704	0.360538	0.523376	0.460208	0.440175	0.293916	0.308214	0.253199	0.432406	0.199194	0.0753811	0.857987	0.344501	0.80003	0.574898	0.135987	0.644361	0.573025	0.716736	0.249172	0.736566	0.505153	0.499768	0.802541	0.444163	0.271318	0.541737	0.460337	0.453379	1.00578	0.514265	0.417607	0.337844	0.695607	0.363189	0.488563	0.364736	0.313735
24	0.494062	0.532721	0.534538	0.568303	0.279211	0.839103	0.746539	0.689787	0.485749	0.476717	0.333167	0.430244	0.376469	0.522378	0.469927	0.459964	0.28838	0.305857	0.2728	0.443147	0.201691	0.0813946	0.863784	0.329395	0.792567	0.60423	0.136612	0.640265	0.558522	0.740407	0.262858	0.75788	0.509625	0.463237	0.783062	0.443765	0.260619	0.511321	0.466168	0.44476	1.03805	0.531116	0.417206	0.347236	0.721346	0.367253	0.46935	0.36853	0.308714
24.5	0.546099	0.544867	0.522468	0.58185	0.294444	0.823965	0.720321	0.667589	0.500582	0.48642	0.341893	0.433144	0.394286	0.514864	0.479933	0.479087	0.279814	0.3138	0.291196	0.462974	0.196821	0.0943708	0.858456	0.324808	0.783889	0.639628	0.143061	0.637707	0.544151	0.751843	0.277765	0.774829	0.506517	0.446218	0.753365	0.435926	0.265726	0.485448	0.470468	0.443918	1.03122	0.562641	0.397836	0.369404	0.751432	0.36729	0.454719	0.36318	0.315337
25	0.587272	0.543443	0.506412	0.595942	0.313407	0.818463	0.68402	0.648899	0.501784	0.522253	0.341241	0.447238	0.399281	0.522104	0.49258	0.487845	0.284219	0.323061	0.294244	0.479468	0.190619	0.102824	0.852	0.329629	0.774036	0.667002	0.145276	0.640101	0.535753	0.750397	0.301694	0.775803	0.507364	0.453117	0.734033	0.419282	0.258341	0.453483	0.481026	0.462339	1.013	0.58583	0.387845	0.393139	0.782254	0.361458	0.44091	0.366069	0.327238
25.5	0.606817	0.535913	0.486364	0.5996	0.339256	0.816688	0.675641	0.638273	0.508729	0.563274	0.340036	0.463735	0.396457	0.520982	0.499191	0.500727	0.301997	0.328818	0.308262	0.503265	0.189436	0.117378	0.857101	0.341973	0.751327	0.685522	0.132642	0.647394	0.522303	0.744739	0.334021	0.790913	0.496424	0.477153	0.716732	0.382504	0.261567	0.433874	0.504166	0.479246	1.0142	0.603378	0.388741	0.419807	0.816452	0.364658	0.420713	0.363591	0.334578
26	0.60665	0.522577	0.48479	0.602021	0.369752	0.779968	0.667738	0.612844	0.528758	0.58374	0.326798	0.486279	0.405395	0.508999	0.489476	0.516163	0.305137	0.326305	0.328638	0.502468	0.19279	0.12669	0.86128	0.341345	0.740336	0.687439	0.115123	0.659836	0.529011	0.715391	0.375643	0.81011	0.48463	0.50974	0.722217	0.347127	0.274723	0.43824	0.527132	0.490038	1.01148	0.632147	0.39278	0.432281	0.828613	0.366995	0.397172	0.358203	0.342991
26.5	0.617851	0.523806	0.494366	0.614718	0.405091	0.753962	0.666542	0.602716	0.542964	0.583027	0.32036	0.512208	0.405943	0.491496	0.48146	0.520085	0.296814	0.335979	0.354978	0.51748	0.202187	0.137265	0.883417	0.346892	0.741123	0.680854	0.107323	0.672014	0.529872	0.673757	0.419734	0.826172	0.470069	0.517846	0.748335	0.321526	0.273259	0.452059	0.546106	0.507721	0.993752	0.63683	0.399917	0.444441	0.842448	0.371564	0.362984	0.33444	0.356898
27	0.604351	0.52082	0.50622	0.627011	0.442453	0.734465	0.659434	0.592848	0.539605	0.578029	0.324075	0.535841	0.408981	0.487346	0.478394	0.517147	0.303904	0.343194	0.396305	0.515404	0.228789	0.149329	0.92234	0.335365	0.739532	0.661944	0.104027	0.687867	0.536247	0.651761	0.445039	0.846802	0.462709	0.531261	0.788792	0.303731	0.279643	0.455181	0.553112	0.530908	0.995371	0.637131	0.419642	0.447097	0.856011	0.382149	0.323011	0.332512	0.370594
27.5	0.607421	0.528955	0.506645	0.64856	0.45416	0.711691	0.654668	0.595933	0.544289	0.55935	0.341221	0.541515	0.433404	0.476216	0.48251	0.499876	0.308471	0.359513	0.446321	0.513039	0.261334	0.164447	0.983945	0.311331	0.72558	0.643672	0.105272	0.70493	0.54774	0.638173	0.45491	0.881524	0.45091	0.5253	0.823659	0.28991	0.282233	0.469953	0.557899	0.543157	1.00785	0.643823	0.431081	0.437811	0.8816	0.398628	0.282616	0.314055	0.386372
28	0.634706	0.524789	0.515427	0.676013	0.46953	0.683627	0.652098	0.589998	0.555027	0.533792	0.351985	0.536917	0.462984	0.467371	0.489852	0.461743	0.30938	0.37338	0.493077	0.499993	0.285367	0.180601	1.01894	0.266729	0.723823	0.624504	0.107132	0.725675	0.551335	0.629909	0.44537	0.915209	0.436593	0.508787	0.867073	0.300835	0.284444	0.492549	0.544819	0.549871	0.980966	0.641752	0.437648	0.431801	0.891307	0.388739	0.250708	0.290203	0.402925
28.5	0.666098	0.5102	0.497797	0.696094	0.477412	0.667224	0.650444	0.603284	0.548119	0.514044	0.379035	0.534288	0.485002	0.479264	0.504561	0.423455	0.305124	0.39723	0.520343	0.488284	0.325076	0.196523	1.07161	0.242031	0.692167	0.613283	0.117348	0.729825	0.543996	0.63652	0.434927	0.923502	0.416981	0.49609	0.866579	0.310717	0.294495	0.486919	0.519518	0.547121	0.979871	0.644869	0.44761	0.420593	0.90598	0.384949	0.225053	0.289128	0.417542
29	0.679599	0.496578	0.477113	0.718408	0.484954	0.657618	0.650953	0.618032	0.548332	0.489949	0.398241	0.534461	0.505107	0.495519	0.521063	0.387205	0.307071	0.414688	0.535668	0.48474	0.366552	0.200404	1.0942	0.232697	0.641829	0.606262	0.119933	0.722543	0.53763	0.651024	0.42793	0.948456	0.398429	0.487392	0.847361	0.330299	0.301752	0.476085	0.512209	0.547567	0.982077	0.646555	0.442893	0.417157	0.907715	0.376884	0.222032	0.307203	0.430001
29.5	0.685012	0.483064	0.45591	0.73314	0.501461	0.652835	0.656285	0.625855	0.565656	0.469202	0.415951	0.537962	0.52292	0.512381	0.543879	0.357348	0.29674	0.429873	0.536423	0.471351	0.394268	0.190529	1.11128	0.223601	0.583049	0.59295	0.120192	0.710009	0.543879	0.653072	0.426039	0.965396	0.383288	0.471309	0.799621	0.352671	0.292527	0.459762	0.516859	0.540042	1.0063	0.657329	0.446933	0.420158	0.919191	0.354927	0.235607	0.308111	0.424581
30	0.691132	0.469272	0.456033	0.749958	0.523623	0.652893	0.660589	0.631277	0.580939	0.454214	0.426075	0.561273	0.521571	0.513723	0.541046	0.352035	0.28414	0.435228	0.53191	0.460714	0.42339	0.181704	1.10346	0.219622	0.543986	0.580009	0.122374	0.6968	0.541555	0.643411	0.420059	0.983709	0.386864	0.477092	0.758537	0.367911	0.295103	0.435553	0.522386	0.521518	1.04765	0.672869	0.447851	0.424474	0.910937	0.3244	0.254355	0.317614	0.414885
30.5	0.676321	0.455872	0.449465	0.756973	0.526865	0.670654	0.652946	0.634645	0.596728	0.445574	0.434298	0.58741	0.516985	0.519647	0.516642	0.357519	0.271194	0.443041	0.540947	0.449097	0.442982	0.163381	1.10955	0.220662	0.514379	0.579464	0.127687	0.680215	0.544718	0.627141	0.41567	0.973333	0.398947	0.504016	0.724872	0.36898	0.304054	0.396959	0.530387	0.505569	1.11422	0.67726	0.456426	0.424919	0.911437	0.316109	0.279615	0.337125	0.404902
31	0.656509	0.447528	0.449383	0.777871	0.518257	0.703501	0.647929	0.668566	0.609858	0.437027	0.427302	0.595518	0.51596	0.534865	0.489996	0.352573	0.267483	0.458749	0.562312	0.446244	0.452846	0.152372	1.11699	0.21489	0.500482	0.582588	0.122465	0.670152	0.554165	0.610912	0.410707	0.977018	0.428804	0.523432	0.698201	0.373637	0.302922	0.383697	0.542468	0.502217	1.15019	0.661216	0.454377	0.434942	0.930817	0.301012	0.303399	0.335639	0.391028
31.5	0.637529	0.439411	0.459584	0.785387	0.507282	0.736775	0.639207	0.691576	0.591834	0.456123	0.432729	0.596683	0.537182	0.539145	0.448047	0.354792	0.264374	0.475968	0.581689	0.428632	0.458355	0.142594	1.12144	0.203587	0.492087	0.585042	0.123785	0.668685	0.569867	0.597238	0.402783	0.972317	0.471239	0.553379	0.686268	0.360095	0.301382	0.364293	0.533604	0.49167	1.18753	0.647045	0.459349	0.438233	0.974195	0.294799	0.338637	0.325758	0.381308
32	0.639821	0.435814	0.471013	0.796154	0.484779	0.756738	0.624161	0.698145	0.560108	0.471746	0.446337	0.604711	0.560542	0.540258	0.382387	0.368844	0.272737	0.486725	0.61558	0.431633	0.463859	0.14178	1.13213	0.195089	0.511068	0.603162	0.125402	0.661126	0.570897	0.585778	0.399004	0.977104	0.521754	0.580111	0.69435	0.340481	0.31377	0.354804	0.529059	0.468194	1.20207	0.613107	0.457414	0.433646	1.00519	0.306747	0.376119	0.320222	0.378441
32.5	0.641565	0.431997	0.464201	0.786412	0.448127	0.769053	0.615611	0.691374	0.529037	0.482929	0.454718	0.595555	0.578294	0.556606	0.340518	0.379504	0.291335	0.502241	0.651166	0.433384	0.454976	0.131792	1.11618	0.202367	0.526259	0.613224	0.133615	0.642658	0.573169	0.587708	0.409583	0.972204	0.562957	0.586106	0.692607	0.332835	0.327949	0.360363	0.520436	0.441595	1.18654	0.565617	0.44861	0.422721	1.04225	0.322046	0.412793	0.316856	0.385038
33	0.645225	0.440913	0.468641	0.77474	0.412078	0.769425	0.600748	0.692059	0.506975	0.510604	0.44816	0.59319	0.60265	0.57261	0.32537	0.387497	0.302903	0.506723	0.657427	0.439133	0.456631	0.128718	1.08881	0.220468	0.528436	0.617512	0.150299	0.634022	0.588362	0.607039	0.421233	0.990469	0.591943	0.568376	0.679672	0.356011	0.341457	0.380181	0.520129	0.412019	1.14732	0.531103	0.431538	0.422872	1.07466	0.349177	0.443813	0.316482	0.39379
33.5	0.637968	0.440194	0.479459	0.770586	0.394847	0.777899	0.571723	0.669005	0.491813	0.53621	0.433918	0.612635	0.607049	0.585372	0.324663	0.404516	0.317145	0.503049	0.667723	0.450001	0.466988	0.123776	1.04882	0.246183	0.53671	0.61237	0.169387	0.622785	0.592892	0.608094	0.413914	0.996031	0.606808	0.542717	0.681416	0.369573	0.348023	0.384363	0.520719	0.390362	1.12544	0.503745	0.417184	0.405859	1.10565	0.370732	0.478978	0.308295	0.409146
34	0.649614	0.454293	0.481459	0.78808	0.384948	0.780543	0.544331	0.653002	0.496363	0.554236	0.419096	0.636136	0.581521	0.602713	0.33192	0.419117	0.323521	0.486896	0.684648	0.457737	0.46984	0.12611	1.03197	0.27182	0.540823	0.607785	0.186162	0.606376	0.595523	0.615537	0.400868	1.00616	0.617096	0.502993	0.693971	0.391595	0.363157	0.406961	0.512151	0.372105	1.11549	0.485808	0.38519	0.383466	1.12518	0.375144	0.501071	0.305745	0.425721
34.5	0.655625	0.479507	0.47982	0.81717	0.377894	0.802823	0.512073	0.648786	0.499593	0.592431	0.403784	0.655534	0.560002	0.620029	0.338919	0.420716	0.324626	0.474898	0.684885	0.458315	0.472397	0.130854	1.01318	0.31454	0.532454	0.59014	0.205746	0.577684	0.596319	0.609843	0.388823	1.01182	0.620477	0.468827	0.715786	0.425593	0.367042	0.429297	0.505531	0.360881	1.11513	0.482775	0.354831	0.380188	1.14354	0.369248	0.510347	0.30143	0.456866
35	0.656621	0.487459	0.48835	0.865237	0.372016	0.823492	0.473196	0.647333	0.523376	0.634779	0.380259	0.680854	0.543161	0.639439	0.342938	0.411785	0.323943	0.461565	0.698496	0.455568	0.472171	0.151173	1.0332	0.347897	0.52535	0.577581	0.213585	0.550379	0.604674	0.597493	0.375327	1.03044	0.633024	0.449673	0.761512	0.450401	0.370156	0.460474	0.500739	0.357666	1.11291	0.479941	0.331122	0.400182	1.18133	0.372146	0.514803	0.296947	0.474693
35.5	0.665753	0.499807	0.492765	0.911606	0.366023	0.839273	0.453748	0.632628	0.529215	0.652674	0.381507	0.712857	0.535744	0.633911	0.345516	0.403308	0.33171	0.457671	0.722511	0.458637	0.475194	0.165233	1.0638	0.36994	0.532639	0.565235	0.21566	0.525916	0.597127	0.580308	0.359749	1.04743	0.660231	0.431022	0.799792	0.446055	0.375545	0.473959	0.489548	0.352877	1.11789	0.479303	0.315115	0.423642	1.21475	0.365071	0.528668	0.282218	0.493961
36	0.70382	0.509678	0.485914	0.948393	0.354445	0.8293	0.436394	0.619864	0.537409	0.664273	0.41031	0.73372	0.537323	0.620387	0.346371	0.397935	0.331432	0.45287	0.731866	0.446453	0.46466	0.171629	1.11705	0.397837	0.544221	0.550242	0.225328	0.499786	0.602999	0.56879	0.369194	1.07181	0.693229	0.428278	0.843851	0.448305	0.384367	0.49209	0.492067	0.34667	1.11508	0.490434	0.312687	0.46324	1.22385	0.367945	0.547001	0.28746	0.507206
36.5	0.734229	0.510063	0.494003	0.973543	0.341251	0.835265	0.430329	0.618926	0.536768	0.682889	0.436573	0.747162	0.542016	0.60316	0.356042	0.396224	0.342965	0.470617	0.730305	0.447541	0.45956	0.177558	1.13811	0.422416	0.568967	0.538228	0.245863	0.486873	0.595025	0.546164	0.382874	1.10536	0.726429	0.439997	0.869827	0.458131	0.393561	0.506245	0.492541	0.352927	1.12186	0.493519	0.329314	0.506944	1.2331	0.376794	0.556459	0.279851	0.507184
37	0.762127	0.507993	0.489936	1.00764	0.330345	0.844394	0.436605	0.62266	0.54891	0.696659	0.457436	0.742655	0.552942	0.59991	0.375443	0.385899	0.352993	0.501071	0.737624	0.441047	0.464068	0.179437	1.14353	0.452029	0.587396	0.532309	0.27489	0.482192	0.582053	0.534924	0.400356	1.13307	0.769927	0.455023	0.920152	0.458346	0.404459	0.514287	0.490159	0.366386	1.1264	0.4838	0.343061	0.554034	1.22199	0.38665	0.56084	0.2739	0.503135
37.5	0.800511	0.514669	0.493507	1.0447	0.341542	0.846015	0.447938	0.644922	0.541356	0.709652	0.499061	0.729364	0.552312	0.58781	0.384411	0.387509	0.360789	0.528994	0.737189	0.432985	0.465169	0.176344	1.13239	0.484842	0.594552	0.540164	0.311133	0.478862	0.571605	0.524289	0.431419	1.15187	0.795945	0.473879	0.961013	0.456711	0.413668	0.50693	0.47954	0.383965	1.15062	0.480601	0.364962	0.585252	1.18552	0.4016	0.558556	0.275881	0.482927
38	0.850713	0.510498	0.495693	1.08249	0.362842	0.843116	0.450467	0.687097	0.544428	0.710723	0.535297	0.711374	0.544154	0.589382	0.390036	0.397427	0.372398	0.56142	0.739629	0.417143	0.453427	0.177172	1.10592	0.514652	0.594107	0.546592	0.348078	0.486592	0.577877	0.504322	0.467916	1.17397	0.808837	0.487864	1.00411	0.460452	0.417539	0.505173	0.464182	0.421722	1.20448	0.472572	0.378749	0.597999	1.16431	0.399504	0.539996	0.278184	0.468597
38.5	0.889747	0.517414	0.512072	1.0948	0.383196	0.836068	0.467407	0.729542	0.539782	0.710474	0.553193	0.688672	0.543102	0.589826	0.383758	0.39645	0.390242	0.608422	0.748172	0.415391	0.44156	0.177138	1.0636	0.524946	0.591615	0.549814	0.372559	0.506573	0.593138	0.511435	0.49446	1.21385	0.809019	0.493484	1.04362	0.465253	0.420983	0.513202	0.444351	0.461372	1.27819	0.456998	0.384666	0.602142	1.14677	0.394641	0.507894	0.284122	0.454423
39	0.934523	0.531408	0.523395	1.11581	0.404533	0.813191	0.48412	0.758773	0.548307	0.682362	0.58018	0.67139	0.54432	0.610003	0.374682	0.390882	0.400198	0.643876	0.767451	0.403242	0.437625	0.172433	1.05018	0.534431	0.591802	0.551487	0.396609	0.520232	0.622242	0.521915	0.512696	1.24308	0.795277	0.502249	1.05361	0.465365	0.422095	0.514168	0.439018	0.500462	1.32239	0.430696	0.384348	0.608647	1.13292	0.406422	0.474131	0.308369	0.44275
39.5	0.968602	0.542589	0.547485	1.12965	0.432675	0.79349	0.516563	0.795939	0.564279	0.649358	0.60345	0.662536	0.533352	0.608698	0.37298	0.392859	0.409721	0.653944	0.783926	0.406334	0.418045	0.165561	1.042	0.529253	0.596721	0.556035	0.400411	0.546125	0.660985	0.531228	0.52594	1.26564	0.769486	0.491287	1.04363	0.454219	0.428781	0.519888	0.41735	0.521619	1.37103	0.411439	0.39463	0.603001	1.12367	0.434934	0.450765	0.340511	0.420386
40	1.00209	0.555979	0.557859	1.15285	0.448034	0.791636	0.563474	0.825204	0.588756	0.618556	0.622278	0.644884	0.526819	0.612335	0.383236	0.386933	0.419634	0.667318	0.794569	0.416592	0.408149	0.164086	1.04265	0.513251	0.613288	0.548278	0.415937	0.575528	0.691594	0.52561	0.530905	1.26511	0.740951	0.460425	1.02185	0.442457	0.437594	0.521369	0.404191	0.542793	1.40365	0.405195	0.404639	0.617637	1.1162	0.441592	0.435224	0.360238	0.4367
40.5	1.03628	0.576696	0.568225	1.1483	0.46598	0.791434	0.612945	0.85951	0.619257	0.610412	0.635973	0.624687	0.51212	0.634603	0.390699	0.382869	0.435086	0.692872	0.808933	0.421908	0.416038	0.169587	1.05595	0.499871	0.632812	0.540588	0.415746	0.57544	0.715415	0.52709	0.535161	1.2409	0.716366	0.434781	1.00532	0.420854	0.439627	0.512818	0.396543	0.533083	1.40628	0.398247	0.418127	0.626997	1.08808	0.449438	0.427504	0.386059	0.444365
41	1.04906	0.599658	0.561844	1.14935	0.472017	0.804201	0.652451	0.906817	0.66178	0.614151	0.661777	0.602505	0.495775	0.635853	0.408994	0.374064	0.445665	0.716725	0.836424	0.430348	0.425145	0.172088	1.05159	0.509778	0.659563	0.550852	0.426127	0.574279	0.731194	0.503454	0.532878	1.19897	0.703389	0.425613	0.986513	0.395983	0.449399	0.494221	0.3852	0.514426	1.39171	0.404213	0.427619	0.649576	1.05974	0.455975	0.414623	0.391433	0.458754
41.5	1.04096	0.617046	0.564662	1.15978	0.4686	0.830515	0.699117	0.93668	0.711578	0.632405	0.685395	0.577621	0.49721	0.619727	0.429984	0.366014	0.465264	0.755065	0.857171	0.435198	0.427976	0.175987	1.0423	0.521901	0.671861	0.557259	0.422835	0.582212	0.740103	0.480647	0.531276	1.13427	0.705009	0.417884	0.986197	0.373864	0.451161	0.474786	0.374756	0.482993	1.39455	0.436186	0.430106	0.678785	1.04392	0.452871	0.402307	0.392889	0.473408
42	1.05941	0.646104	0.564554	1.14708	0.436642	0.834092	0.712588	0.954322	0.761451	0.65429	0.72554	0.55616	0.485292	0.62058	0.444335	0.364024	0.470134	0.797684	0.869527	0.446447	0.431977	0.18292	1.05312	0.543283	0.68093	0.565109	0.427187	0.595427	0.713246	0.456311	0.542163	1.09141	0.701633	0.421805	0.980878	0.374803	0.438038	0.4685	0.378021	0.458624	1.39331	0.470539	0.415554	0.735636	1.03699	0.434382	0.393885	0.384233	0.497055
42.5	1.07287	0.679252	0.564495	1.12887	0.403387	0.828644	0.708913	0.947206	0.79796	0.671144	0.762816	0.543897	0.495288	0.621046	0.453245	0.372094	0.479924	0.841655	0.876786	0.446507	0.426403	0.181064	1.04338	0.561856	0.691373	0.576438	0.401752	0.602061	0.695913	0.456259	0.531607	1.06513	0.702851	0.424883	0.96436	0.375341	0.42413	0.46732	0.385885	0.438028	1.40048	0.497909	0.384114	0.760493	1.03619	0.43001	0.385203	0.364929	0.498098
43	1.06603	0.721356	0.566837	1.13085	0.36558	0.808303	0.68607	0.936646	0.827515	0.67415	0.796563	0.53776	0.501024	0.607915	0.45983	0.383728	0.486982	0.887865	0.885373	0.454515	0.404823	0.170462	1.03976	0.58502	0.713069	0.59541	0.386846	0.613938	0.680646	0.470775	0.524699	1.06855	0.705725	0.41661	0.932801	0.385902	0.419211	0.482816	0.411278	0.440361	1.40256	0.523088	0.354645	0.790736	1.05053	0.433478	0.366379	0.337845	0.497193
43.5	1.05845	0.767102	0.582717	1.12662	0.344385	0.791919	0.664947	0.901365	0.838193	0.667624	0.829603	0.537926	0.499954	0.601499	0.462477	0.402445	0.505329	0.905038	0.865616	0.449989	0.384237	0.160967	1.0638	0.608631	0.74085	0.6196	0.365498	0.634337	0.654682	0.498038	0.510351	1.08039	0.711944	0.391663	0.897331	0.395536	0.407573	0.502951	0.435746	0.450091	1.38102	0.551488	0.332591	0.806737	1.07488	0.433652	0.368181	0.319828	0.490701
44	1.04055	0.81046	0.598177	1.10881	0.32322	0.7491	0.642081	0.875698	0.835476	0.670697	0.853188	0.537453	0.484281	0.595305	0.481237	0.421096	0.524369	0.897292	0.855558	0.460845	0.366651	0.155007	1.0826	0.648245	0.761073	0.658555	0.339844	0.625299	0.638873	0.534376	0.507685	1.0896	0.716051	0.358089	0.881435	0.403236	0.395524	0.530584	0.464293	0.458913	1.35484	0.564856	0.325412	0.809468	1.07258	0.439878	0.378145	0.298998	0.497386
44.5	1.01994	0.815183	0.612859	1.06209	0.320671	0.716608	0.630171	0.867157	0.822539	0.667475	0.862329	0.537208	0.471495	0.591254	0.496338	0.433735	0.570939	0.889659	0.850031	0.461548	0.356921	0.154607	1.09119	0.68525	0.780474	0.696656	0.318144	0.599775	0.663033	0.56918	0.478084	1.09848	0.713714	0.320883	0.843935	0.397758	0.392378	0.562342	0.478489	0.483303	1.3121	0.560382	0.338352	0.774679	1.06148	0.459415	0.378015	0.283002	0.493076
45	0.992536	0.828633	0.630974	0.997786	0.316897	0.687531	0.612727	0.879885	0.79735	0.656216	0.857502	0.542016	0.451658	0.584379	0.504579	0.421419	0.609685	0.884139	0.849472	0.49872	0.362989	0.165964	1.11348	0.710328	0.795776	0.718841	0.31216	0.584995	0.683509	0.588069	0.46551	1.08452	0.728788	0.29348	0.822442	0.397933	0.38345	0.590068	0.492109	0.494256	1.27242	0.555003	0.357345	0.763117	1.04317	0.481239	0.389005	0.268597	0.498836
45.5	0.971586	0.822643	0.652284	0.922152	0.31676	0.679051	0.617328	0.867894	0.765647	0.654036	0.859024	0.55519	0.435994	0.573906	0.52696	0.393456	0.633606	0.876129	0.844306	0.508806	0.363045	0.164385	1.13773	0.736272	0.79576	0.728135	0.312323	0.573414	0.691948	0.59815	0.444051	1.05971	0.73907	0.286968	0.789268	0.401792	0.380474	0.611613	0.493274	0.502773	1.25465	0.555443	0.367407	0.77076	1.03571	0.497823	0.402089	0.272297	0.510818
46	0.962653	0.815218	0.667154	0.859481	0.310512	0.674089	0.619465	0.867924	0.751112	0.657224	0.847439	0.569477	0.431043	0.568807	0.553541	0.367306	0.666131	0.879721	0.847975	0.522288	0.358437	0.183879	1.14458	0.756397	0.763281	0.716747	0.312325	0.546301	0.705136	0.599887	0.434845	1.04883	0.745838	0.281426	0.759579	0.407615	0.378245	0.618628	0.487583	0.505293	1.2686	0.542371	0.374461	0.780868	1.02493	0.507632	0.401647	0.278474	0.512014
46.5	0.996673	0.812149	0.661586	0.797481	0.3141	0.675725	0.605917	0.878779	0.742885	0.649751	0.833564	0.58623	0.433437	0.56279	0.551663	0.355262	0.690778	0.894767	0.847141	0.509762	0.351186	0.202162	1.15335	0.743899	0.734735	0.687127	0.312371	0.540724	0.712194	0.593775	0.413954	1.05486	0.764966	0.288506	0.71106	0.40908	0.388265	0.61787	0.483433	0.520797	1.28744	0.524441	0.36673	0.800111	1.04462	0.52412	0.398705	0.285572	0.495551
47	1.01022	0.821018	0.663794	0.780178	0.3166	0.687265	0.600618	0.885844	0.733708	0.639966	0.840698	0.603399	0.449364	0.554273	0.548332	0.338017	0.708001	0.900375	0.85104	0.508897	0.344212	0.215204	1.17353	0.703423	0.699392	0.66706	0.308168	0.546361	0.707153	0.595097	0.401649	1.05746	0.818938	0.285998	0.678876	0.412061	0.387617	0.598131	0.487584	0.527408	1.31504	0.522344	0.349477	0.821107	1.10111	0.539835	0.411758	0.279264	0.482567
47.5	1.03303	0.793177	0.65489	0.756923	0.333014	0.696342	0.608353	0.881385	0.722578	0.631049	0.855224	0.607251	0.445405	0.547527	0.543914	0.34042	0.714676	0.909998	0.84769	0.486005	0.344719	0.231023	1.17684	0.695831	0.683251	0.659104	0.309725	0.56502	0.695112	0.597461	0.401664	1.1031	0.855708	0.293535	0.651588	0.411159	0.386652	0.590804	0.497433	0.55269	1.34822	0.510409	0.339204	0.833594	1.14339	0.546247	0.428159	0.294189	0.462475
48	1.0711	0.785638	0.643385	0.760441	0.343048	0.680428	0.608047	0.90761	0.723412	0.620981	0.858779	0.597729	0.442279	0.541531	0.528707	0.359236	0.734169	0.902798	0.847588	0.477563	0.349586	0.257424	1.16883	0.679061	0.655239	0.640257	0.308809	0.588675	0.681726	0.590458	0.402594	1.13863	0.906365	0.304149	0.639327	0.409006	0.378219	0.575811	0.511169	0.559636	1.3527	0.524991	0.341913	0.827845	1.19928	0.552546	0.463442	0.297851	0.43773
48.5	1.08865	0.790215	0.629993	0.764648	0.353168	0.659836	0.613297	0.925812	0.716609	0.596786	0.864491	0.588696	0.429484	0.519854	0.509046	0.380468	0.72295	0.906129	0.845488	0.464569	0.357106	0.256608	1.17714	0.658902	0.655192	0.62186	0.312502	0.627758	0.669683	0.590111	0.388554	1.162	0.952405	0.331763	0.632602	0.40034	0.370531	0.586883	0.527544	0.568944	1.35993	0.525939	0.344739	0.818223	1.2382	0.586926	0.507269	0.31588	0.429433
49	1.08357	0.773674	0.645916	0.77139	0.361525	0.658256	0.625365	0.949942	0.724315	0.570701	0.875243	0.576341	0.40294	0.503027	0.501733	0.391149	0.715524	0.921872	0.833376	0.474329	0.36016	0.251954	1.18431	0.637616	0.662753	0.613759	0.316554	0.653969	0.675435	0.581556	0.373428	1.17561	0.973799	0.350967	0.631935	0.392701	0.358305	0.601312	0.535901	0.550226	1.33692	0.519692	0.35894	0.798842	1.26629	0.611299	0.556328	0.346312	0.419909
49.5	1.07943	0.774832	0.640351	0.79234	0.366012	0.665112	0.646478	0.96391	0.721966	0.540644	0.860599	0.573402	0.364722	0.47507	0.508695	0.392175	0.724943	0.946581	0.810331	0.466077	0.37048	0.235571	1.15671	0.626123	0.688137	0.609406	0.316648	0.698232	0.690536	0.557207	0.356494	1.16646	0.965616	0.386759	0.631409	0.391744	0.373181	0.624061	0.543634	0.532992	1.31792	0.505099	0.37811	0.796363	1.27285	0.617683	0.596822	0.386467	0.417835
50	1.08202	0.801001	0.635343	0.817902	0.361988	0.664479	0.661934	0.987089	0.74233	0.497919	0.852769	0.583133	0.349244	0.441559	0.513695	0.384349	0.756294	0.965691	0.813463	0.468485	0.378225	0.206625	1.14495	0.608414	0.686366	0.601396	0.30012	0.71384	0.711846	0.539485	0.331815	1.12875	0.947989	0.426189	0.632459	0.396856	0.388039	0.647152	0.536293	0.508583	1.29259	0.506535	0.389006	0.780495	1.32495	0.635649	0.61831	0.404513	0.428567
50.5	1.05843	0.815101	0.630563	0.84337	0.346731	0.691213	0.674162	0.993886	0.75234	0.45936	0.846145	0.581674	0.339376	0.411273	0.505491	0.379998	0.77864	0.990131	0.80499	0.472956	0.382497	0.183306	1.14001	0.599491	0.696952	0.604492	0.280865	0.72842	0.748053	0.521384	0.309334	1.09139	0.926702	0.472555	0.632904	0.383456	0.410382	0.666768	0.533266	0.517283	1.27723	0.483275	0.391824	0.774316	1.35453	0.663789	0.63954	0.422989	0.440169
51	1.0569	0.829223	0.640422	0.881697	0.342725	0.70088	0.706857	1.01687	0.759996	0.428471	0.845712	0.574599	0.325049	0.39321	0.502414	0.367546	0.82325	0.998886	0.794471	0.487013	0.391088	0.170036	1.11641	0.583009	0.708384	0.611275	0.255518	0.723395	0.778285	0.486594	0.28822	1.04659	0.905412	0.49813	0.640874	0.378579	0.438822	0.678275	0.533126	0.533193	1.24093	0.471656	0.385769	0.790379	1.39008	0.673052	0.638313	0.421143	0.460671
51.5	1.03634	0.857802	0.627793	0.92083	0.339447	0.70061	0.745102	1.04811	0.75159	0.409069	0.82731	0.572023	0.326326	0.38129	0.482231	0.35156	0.853031	0.98432	0.791903	0.498505	0.400024	0.17395	1.09233	0.583276	0.719098	0.615	0.237803	0.739842	0.797817	0.467638	0.281898	1.01597	0.891302	0.533364	0.653483	0.388533	0.455846	0.68334	0.538067	0.565649	1.23387	0.463197	0.378707	0.812718	1.41032	0.676169	0.640925	0.412925	0.494816
52	1.01028	0.873069	0.637729	0.977609	0.349656	0.683392	0.763299	1.10066	0.751958	0.394488	0.799158	0.564469	0.326885	0.370803	0.444887	0.353476	0.872339	0.972458	0.794841	0.511627	0.393633	0.188616	1.09739	0.587997	0.705751	0.60207	0.231231	0.7573	0.78516	0.475422	0.280893	1.00478	0.877909	0.550512	0.676242	0.393279	0.464342	0.678966	0.546537	0.597554	1.24343	0.455172	0.371873	0.804187	1.44497	0.665451	0.635847	0.408961	0.52672
52.5	0.971492	0.895522	0.661018	1.03937	0.357962	0.660059	0.79161	1.15637	0.765971	0.401951	0.767824	0.559475	0.316828	0.371364	0.412379	0.374164	0.885316	0.924835	0.763996	0.495291	0.378621	0.202303	1.12309	0.59197	0.704293	0.59193	0.235622	0.777684	0.74639	0.481761	0.273602	1.01814	0.884054	0.549744	0.686395	0.395398	0.466723	0.666218	0.572871	0.629713	1.25741	0.441528	0.368742	0.811322	1.46464	0.652812	0.637343	0.421653	0.548105
53	0.94152	0.913121	0.68237	1.08239	0.3724	0.622515	0.831168	1.22829	0.779135	0.41643	0.733908	0.556314	0.30134	0.37602	0.393483	0.371137	0.890387	0.869941	0.736506	0.478959	0.375847	0.213762	1.14047	0.594471	0.721122	0.592978	0.24871	0.792797	0.707732	0.486299	0.27308	1.03956	0.894359	0.544711	0.701739	0.408977	0.458134	0.670285	0.578417	0.657298	1.27287	0.422396	0.370348	0.810669	1.44731	0.643011	0.630421	0.433397	0.582961
53.5	0.933903	0.901522	0.688521	1.09475	0.376442	0.601442	0.840378	1.26533	0.797185	0.440059	0.694234	0.551573	0.28883	0.402829	0.365442	0.383009	0.88551	0.833036	0.713731	0.460843	0.385382	0.223944	1.15809	0.598845	0.730214	0.584638	0.269516	0.79967	0.681631	0.49537	0.280717	1.0597	0.89394	0.548797	0.707749	0.420608	0.444995	0.676024	0.595635	0.668008	1.30589	0.41353	0.382281	0.784951	1.41531	0.647279	0.628542	0.455536	0.610126
54	0.955436	0.903306	0.671162	1.09523	0.383322	0.570247	0.834597	1.27187	0.832535	0.460251	0.676981	0.552245	0.279752	0.431833	0.352271	0.395323	0.891502	0.795423	0.685272	0.45205	0.378642	0.218839	1.16651	0.602756	0.755645	0.58211	0.30683	0.791383	0.651247	0.506539	0.277996	1.07675	0.913407	0.539016	0.719268	0.43047	0.418231	0.65987	0.590547	0.663606	1.32581	0.421899	0.396136	0.750515	1.38141	0.661878	0.623135	0.484267	0.636102
54.5	0.979814	0.907301	0.656919	1.05824	0.383271	0.541943	0.848306	1.28455	0.870533	0.501724	0.668144	0.550859	0.278764	0.462692	0.343819	0.418627	0.88881	0.780986	0.672633	0.445958	0.366038	0.216467	1.17359	0.611821	0.793214	0.573511	0.342586	0.761887	0.64276	0.508057	0.278138	1.10061	0.94189	0.537402	0.716223	0.443155	0.384195	0.646385	0.591227	0.654478	1.34784	0.438313	0.404381	0.748832	1.33022	0.70309	0.622676	0.511216	0.661689
55	1.00722	0.910419	0.639606	1.00343	0.375969	0.52939	0.862239	1.28894	0.899491	0.539748	0.657299	0.541948	0.279073	0.489883	0.315431	0.436633	0.87455	0.800752	0.680239	0.449747	0.352198	0.22143	1.15691	0.610649	0.828374	0.56885	0.376509	0.737628	0.659645	0.509345	0.279989	1.08609	0.976081	0.530493	0.707723	0.46134	0.362701	0.641272	0.584625	0.659515	1.35881	0.453098	0.415336	0.743496	1.2755	0.761426	0.621693	0.534817	0.681801
55.5	1.03774	0.91457	0.605555	0.962254	0.369506	0.524923	0.856023	1.29048	0.92583	0.571323	0.65693	0.552087	0.29239	0.52532	0.29509	0.478837	0.857102	0.830245	0.698387	0.459922	0.341283	0.236788	1.14372	0.592349	0.857277	0.544227	0.407236	0.729996	0.656697	0.530695	0.27853	1.05678	0.999637	0.514658	0.713552	0.503854	0.343168	0.641016	0.58667	0.652378	1.37337	0.476409	0.428256	0.738796	1.26711	0.808334	0.623625	0.56025	0.682145
56	1.06081	0.920091	0.567089	0.941385	0.358441	0.516296	0.854586	1.32046	0.961798	0.611719	0.650961	0.559808	0.315948	0.533869	0.280706	0.508095	0.837985	0.876109	0.718712	0.481444	0.313784	0.260501	1.13527	0.572513	0.876301	0.542243	0.419933	0.739942	0.641993	0.572491	0.275245	1.02774	1.02857	0.500537	0.702215	0.533822	0.325675	0.617347	0.573714	0.6519	1.36989	0.483202	0.444127	0.752203	1.26971	0.826758	0.631832	0.572176	0.694441
56.5	1.06671	0.916865	0.557737	0.950665	0.355599	0.505186	0.872572	1.35956	0.988203	0.642034	0.624715	0.560458	0.328257	0.55114	0.292454	0.545578	0.819469	0.926723	0.748129	0.501557	0.308686	0.277392	1.1339	0.552195	0.875767	0.547309	0.418831	0.742921	0.623322	0.630649	0.271148	1.00548	1.02772	0.50014	0.6837	0.5478	0.334929	0.613295	0.575518	0.679809	1.39176	0.47656	0.453088	0.760016	1.28594	0.841161	0.647786	0.569162	0.708134
57	1.0964	0.916361	0.545313	0.95246	0.352061	0.48453	0.890011	1.35715	0.995393	0.649458	0.610115	0.568993	0.334794	0.574694	0.310852	0.567717	0.803069	0.952018	0.777918	0.5093	0.323735	0.279712	1.138	0.54468	0.87768	0.55995	0.405624	0.741369	0.617525	0.703389	0.26686	0.963323	1.03499	0.504038	0.664023	0.561768	0.346315	0.597228	0.572198	0.716639	1.41454	0.478957	0.459915	0.764769	1.29238	0.839823	0.672151	0.564358	0.724348
57.5	1.12641	0.904465	0.518667	0.967741	0.356238	0.465223	0.907016	1.33705	1.0072	0.659745	0.609155	0.576228	0.334369	0.592048	0.354394	0.575113	0.797026	0.97217	0.816626	0.53151	0.341011	0.277535	1.15614	0.540582	0.899272	0.559235	0.399639	0.747027	0.605731	0.771119	0.270515	0.940913	1.03245	0.518476	0.659914	0.564644	0.359995	0.577492	0.561499	0.744446	1.45457	0.478943	0.456288	0.767743	1.29824	0.818392	0.707626	0.553594	0.74604
58	1.16786	0.884438	0.501587	0.971945	0.371292	0.452421	0.924581	1.33336	1.02757	0.656948	0.593639	0.572546	0.327774	0.609227	0.398855	0.565665	0.795504	0.983204	0.850173	0.542851	0.358017	0.246392	1.19255	0.53486	0.898245	0.572136	0.389779	0.733106	0.612402	0.822148	0.271104	0.932492	1.01485	0.530329	0.638785	0.554619	0.376594	0.559834	0.562057	0.767976	1.51076	0.470411	0.43249	0.755989	1.2809	0.813975	0.734815	0.561112	0.771308
58.5	1.19164	0.863826	0.490446	0.968701	0.376801	0.446919	0.962929	1.34498	1.02136	0.6439	0.583848	0.581359	0.309665	0.640514	0.434793	0.554717	0.789975	0.987854	0.911528	0.540055	0.372895	0.222165	1.22927	0.53794	0.898241	0.58107	0.391372	0.712438	0.634814	0.845417	0.278481	0.909374	1.01568	0.545844	0.633167	0.551923	0.390208	0.546746	0.577031	0.783965	1.5475	0.479998	0.392916	0.710583	1.26938	0.803459	0.75062	0.561739	0.780302
59	1.23352	0.834875	0.458181	0.963187	0.360531	0.441754	0.983789	1.33812	0.993117	0.632125	0.592022	0.600774	0.296142	0.651963	0.443339	0.532004	0.785752	0.99233	0.954619	0.51262	0.373843	0.204837	1.29023	0.53991	0.900612	0.5869	0.384624	0.694877	0.655282	0.848172	0.298295	0.877154	1.03667	0.558952	0.623965	0.558001	0.396625	0.543123	0.600351	0.765434	1.55388	0.510971	0.359041	0.679605	1.24788	0.789419	0.744951	0.566238	0.788972
59.5	1.24544	0.819695	0.409921	0.966803	0.342068	0.442473	0.986885	1.35176	0.975396	0.630686	0.601756	0.615637	0.295742	0.650625	0.436184	0.506427	0.776138	1.01833	0.999569	0.503039	0.363054	0.195282	1.34756	0.533285	0.924499	0.580583	0.371153	0.679356	0.666317	0.819463	0.309601	0.861192	1.04073	0.558517	0.613757	0.563569	0.406645	0.542753	0.630261	0.729749	1.53873	0.543918	0.334311	0.643392	1.22767	0.786695	0.726306	0.578566	0.787132
60	1.22784	0.800074	0.388797	0.958575	0.335027	0.436241	0.985834	1.36355	0.956561	0.637839	0.601956	0.651149	0.31298	0.653597	0.419754	0.495782	0.762186	1.04846	1.02516	0.475593	0.353278	0.180338	1.39039	0.53103	0.909742	0.586634	0.350608	0.671344	0.684161	0.788153	0.308958	0.859424	1.0221	0.561454	0.605041	0.576791	0.418805	0.53271	0.660103	0.661799	1.50187	0.571307	0.310988	0.607197	1.21193	0.785656	0.703534	0.606955	0.788067
60.5	1.17357	0.792248	0.380753	0.952778	0.345543	0.424614	0.99844	1.34513	0.929732	0.655602	0.613317	0.702038	0.329244	0.640555	0.392895	0.486507	0.759834	1.08672	1.03195	0.468537	0.341749	0.181931	1.42877	0.550634	0.910065	0.595402	0.316931	0.660454	0.700938	0.756485	0.322902	0.878844	1.0282	0.556551	0.588524	0.575142	0.429428	0.518203	0.687287	0.598685	1.45725	0.607398	0.303683	0.587004	1.19663	0.755984	0.683934	0.60284	0.785101
61	1.13646	0.790973	0.384121	0.948135	0.374022	0.409655	1.00425	1.29212	0.914696	0.681664	0.635168	0.744216	0.343769	0.63059	0.380715	0.477285	0.756996	1.10261	1.02615	0.461645	0.34031	0.1692	1.46763	0.550329	0.910994	0.606021	0.294101	0.645678	0.711103	0.749262	0.349966	0.934018	1.01603	0.538945	0.571753	0.594234	0.450082	0.527333	0.718895	0.538412	1.43863	0.623917	0.312508	0.589218	1.15977	0.728254	0.662325	0.614272	0.778186
61.5	1.08323	0.771784	0.417033	0.932909	0.406978	0.393899	1.02876	1.26025	0.902872	0.708443	0.655357	0.763993	0.361167	0.627242	0.36085	0.454938	0.748364	1.12165	1.02667	0.46932	0.347583	0.16121	1.47324	0.550187	0.907773	0.620727	0.26965	0.632803	0.719425	0.73676	0.363909	0.969753	1.00232	0.496297	0.571012	0.608345	0.473756	0.526531	0.758119	0.489993	1.4225	0.630503	0.318278	0.591816	1.1073	0.692088	0.656111	0.620286	0.760374
62	1.05611	0.738926	0.443065	0.906958	0.453947	0.388053	1.05149	1.22513	0.87404	0.732969	0.659838	0.765193	0.35442	0.619612	0.352696	0.423026	0.747412	1.13486	1.02999	0.469917	0.350534	0.147134	1.43573	0.534999	0.88413	0.651466	0.278573	0.622803	0.735072	0.741713	0.380753	0.99807	0.992221	0.453641	0.566215	0.623334	0.493911	0.548905	0.780813	0.452268	1.40479	0.621021	0.317958	0.600453	1.06084	0.652987	0.649322	0.628073	0.758797
62.5	1.04455	0.720785	0.448919	0.887389	0.477796	0.388645	1.08152	1.21331	0.821912	0.751166	0.654276	0.753106	0.344648	0.617595	0.346121	0.39022	0.765777	1.14397	1.05073	0.483104	0.343678	0.139938	1.38136	0.514012	0.870909	0.679335	0.276732	0.606974	0.738267	0.748717	0.394549	1.01382	1.00263	0.409747	0.555323	0.649381	0.52075	0.578336	0.803402	0.436814	1.41583	0.631476	0.331984	0.607903	1.01114	0.611918	0.630173	0.62179	0.767062
63	1.05907	0.704903	0.457786	0.881637	0.467438	0.39671	1.1157	1.18723	0.774789	0.754923	0.653891	0.737691	0.334685	0.616144	0.334051	0.362265	0.778906	1.13539	1.10545	0.490447	0.329128	0.146389	1.31555	0.503185	0.839673	0.706396	0.289914	0.609534	0.737109	0.769672	0.389823	1.00374	1.01781	0.3823	0.554447	0.669165	0.53006	0.612258	0.826582	0.42979	1.41058	0.629296	0.350988	0.619279	0.969422	0.576458	0.6068	0.623327	0.787701
63.5	1.07435	0.697422	0.474089	0.889637	0.456263	0.390691	1.15538	1.16663	0.726942	0.758714	0.64035	0.72329	0.344446	0.614354	0.318629	0.340451	0.7994	1.12499	1.12104	0.483525	0.308127	0.159449	1.26483	0.503831	0.802083	0.739691	0.307229	0.610911	0.727377	0.777358	0.361027	0.954652	1.01797	0.36437	0.558367	0.69003	0.533114	0.632048	0.849535	0.440233	1.40272	0.637041	0.370798	0.640353	0.961292	0.565806	0.611265	0.623519	0.811706
64	1.08595	0.714362	0.470679	0.866526	0.45742	0.389696	1.1932	1.15316	0.690075	0.7803	0.62967	0.711114	0.360543	0.612789	0.307734	0.335071	0.84004	1.13147	1.12837	0.479149	0.289081	0.166372	1.25398	0.505224	0.769886	0.738334	0.326865	0.615059	0.727189	0.798546	0.336935	0.936267	0.998905	0.370163	0.548025	0.722406	0.535526	0.659274	0.865088	0.45707	1.41643	0.630566	0.379686	0.644907	0.964048	0.572669	0.604898	0.625226	0.841567
64.5	1.0973	0.730674	0.49219	0.861382	0.440509	0.381491	1.2677	1.1513	0.66594	0.794118	0.629631	0.715367	0.403144	0.625629	0.305167	0.345017	0.869472	1.11663	1.11962	0.477111	0.281365	0.180887	1.2914	0.528713	0.724026	0.737375	0.329175	0.620553	0.717611	0.824934	0.319513	0.92929	0.976644	0.386529	0.559656	0.756084	0.540139	0.671027	0.899841	0.480059	1.46295	0.643268	0.394592	0.640948	0.975988	0.590037	0.611617	0.6317	0.869054
65	1.11376	0.727884	0.528653	0.878954	0.439437	0.377016	1.34111	1.14473	0.647983	0.810997	0.645191	0.729184	0.440045	0.619686	0.295652	0.347121	0.862497	1.0832	1.09689	0.462692	0.279318	0.200099	1.33058	0.557988	0.689475	0.71934	0.346565	0.615708	0.705895	0.839446	0.306137	0.921912	0.946512	0.405186	0.562748	0.786576	0.547715	0.680568	0.926341	0.504706	1.49345	0.633544	0.408203	0.644156	0.975955	0.605606	0.615927	0.623701	0.875756
65.5	1.1231	0.69745	0.543203	0.874486	0.455215	0.367735	1.39817	1.14596	0.635353	0.849451	0.684527	0.731468	0.480218	0.624554	0.305823	0.345921	0.856329	1.07371	1.05458	0.439686	0.274138	0.212616	1.37072	0.561221	0.66591	0.707037	0.362554	0.598904	0.687526	0.832755	0.29551	0.912669	0.902321	0.416759	0.56998	0.846436	0.570128	0.659754	0.936999	0.524079	1.54215	0.623215	0.418303	0.647751	0.972132	0.634351	0.63094	0.611608	0.867902
66	1.12027	0.667435	0.535506	0.862687	0.455175	0.363834	1.43365	1.14073	0.642128	0.872994	0.712702	0.737261	0.506894	0.626764	0.31707	0.346513	0.854023	1.06938	1.05449	0.442186	0.275496	0.218642	1.39101	0.565083	0.651387	0.681085	0.379705	0.592499	0.67718	0.818974	0.293191	0.908467	0.880038	0.420325	0.569429	0.891858	0.594454	0.642241	0.931085	0.540401	1.59093	0.614989	0.417986	0.647923	0.963687	0.670717	0.630647	0.599878	0.858116
66.5	1.10134	0.631242	0.534353	0.883512	0.457393	0.369548	1.47169	1.11189	0.629477	0.883092	0.743896	0.771433	0.527434	0.641682	0.331513	0.344528	0.829694	1.0556	1.0537	0.432312	0.273654	0.232484	1.38623	0.575918	0.622655	0.669305	0.402314	0.581669	0.667261	0.815673	0.281021	0.889758	0.873822	0.422972	0.57689	0.931536	0.617915	0.608326	0.945687	0.565284	1.59985	0.613274	0.43756	0.650519	0.967859	0.678987	0.64761	0.570107	0.856413
67	1.05725	0.589295	0.510603	0.890146	0.462642	0.370253	1.49708	1.07355	0.628211	0.888516	0.791264	0.799777	0.538683	0.668658	0.350899	0.349515	0.803473	1.06161	1.02254	0.427729	0.257361	0.249623	1.36931	0.565111	0.609632	0.666559	0.427948	0.565582	0.663562	0.798049	0.277549	0.848384	0.853832	0.403141	0.571194	0.954855	0.636972	0.585255	0.952078	0.599204	1.56622	0.58806	0.459525	0.662406	0.954199	0.666706	0.669043	0.519392	0.84352
67.5	1.01348	0.558723	0.470421	0.882235	0.475069	0.375544	1.4993	1.02829	0.648849	0.896277	0.822822	0.814254	0.554071	0.711764	0.373211	0.356831	0.788134	1.08668	0.99235	0.430744	0.248148	0.252813	1.37003	0.54568	0.588471	0.693536	0.447699	0.566192	0.681807	0.789051	0.278731	0.797988	0.830276	0.367628	0.568207	0.95419	0.657355	0.558394	0.952122	0.647919	1.5176	0.561749	0.474755	0.679485	0.937291	0.654782	0.693358	0.479062	0.82999
68	0.97363	0.541368	0.431581	0.904289	0.469376	0.372415	1.51252	0.972269	0.657078	0.903837	0.825734	0.818553	0.57188	0.745334	0.384744	0.3657	0.777208	1.09292	0.961654	0.441145	0.25477	0.247554	1.36029	0.538819	0.565588	0.721952	0.473239	0.574698	0.720393	0.785256	0.276475	0.756475	0.814013	0.347359	0.558998	0.929734	0.676214	0.544751	0.980814	0.699854	1.46168	0.560323	0.507295	0.702771	0.932573	0.642063	0.71386	0.444034	0.823032
68.5	0.926874	0.510889	0.41402	0.925889	0.47731	0.376496	1.53405	0.923066	0.646892	0.911801	0.833827	0.826062	0.596603	0.783598	0.408279	0.381945	0.754879	1.08888	0.931502	0.450545	0.257283	0.248717	1.37235	0.540176	0.534403	0.759909	0.497902	0.597522	0.761288	0.789524	0.284717	0.748925	0.797318	0.325433	0.547928	0.895654	0.694765	0.534956	0.999313	0.742865	1.40273	0.564001	0.552574	0.740289	0.916044	0.618556	0.73698	0.410769	0.818212
69	0.90861	0.485697	0.381614	0.94227	0.469144	0.378951	1.53207	0.884951	0.666812	0.904847	0.855842	0.8352	0.612028	0.806929	0.422438	0.404826	0.731878	1.07536	0.917694	0.463618	0.250253	0.259765	1.38775	0.538525	0.52116	0.80209	0.513134	0.615064	0.807786	0.760683	0.294808	0.747753	0.784375	0.293385	0.544143	0.859568	0.690424	0.535373	0.976894	0.78255	1.38497	0.568808	0.580109	0.784409	0.892851	0.61286	0.746015	0.396328	0.822622
69.5	0.924196	0.472215	0.35673	0.950688	0.466616	0.368858	1.54516	0.86098	0.689258	0.904223	0.853169	0.863219	0.631334	0.816741	0.412658	0.417649	0.70581	1.04756	0.931582	0.467109	0.256619	0.264585	1.40375	0.535397	0.5023	0.836784	0.536936	0.627768	0.867905	0.732253	0.289656	0.759057	0.791697	0.298618	0.534304	0.827584	0.676936	0.532155	0.958122	0.798082	1.38989	0.571997	0.603547	0.802595	0.90496	0.619606	0.743	0.393063	0.839135
70	0.960991	0.457782	0.351182	0.946981	0.46016	0.367327	1.57959	0.850058	0.690445	0.899026	0.863054	0.91386	0.639023	0.839363	0.401881	0.432758	0.685989	1.01502	0.938321	0.465678	0.253882	0.275356	1.43958	0.54139	0.480362	0.864189	0.573497	0.636809	0.915287	0.726378	0.29444	0.772135	0.812056	0.31121	0.524205	0.816901	0.630661	0.549333	0.96351	0.793841	1.42631	0.600587	0.611702	0.829056	0.927886	0.614588	0.74111	0.396744	0.871223
70.5	0.98331	0.442994	0.359662	0.932111	0.455592	0.375417	1.60952	0.848909	0.692216	0.89514	0.879233	0.971183	0.644042	0.850686	0.381096	0.447483	0.656408	1.00308	0.944244	0.482362	0.245476	0.281555	1.48307	0.545381	0.47585	0.872026	0.587786	0.621629	0.938261	0.728292	0.292168	0.77968	0.835822	0.315904	0.509622	0.829266	0.579899	0.569354	0.958057	0.772222	1.47718	0.599425	0.597068	0.841286	0.93381	0.598293	0.721557	0.410735	0.911763
71	1.01107	0.434874	0.343676	0.925136	0.446922	0.388019	1.63052	0.854774	0.690877	0.910068	0.8843	1.02305	0.654958	0.844173	0.344155	0.461989	0.623924	1.00811	0.929993	0.500837	0.237739	0.283431	1.5246	0.554066	0.478769	0.88237	0.605647	0.594512	0.954663	0.750059	0.278843	0.775323	0.873004	0.33224	0.50157	0.858763	0.528048	0.58006	0.976762	0.744971	1.51368	0.599885	0.575749	0.824484	0.952884	0.574054	0.688604	0.419391	0.927685
71.5	1.05335	0.418621	0.352775	0.907046	0.438355	0.396511	1.65252	0.86789	0.673138	0.939187	0.85757	1.07862	0.666563	0.821843	0.308608	0.471792	0.601169	1.03296	0.925571	0.522879	0.228569	0.270607	1.55324	0.564629	0.478912	0.898403	0.624576	0.581481	0.959906	0.770628	0.258392	0.772072	0.895173	0.361826	0.481337	0.872711	0.514316	0.600916	0.997807	0.722921	1.52822	0.594225	0.553603	0.802536	0.952792	0.55252	0.644085	0.425127	0.924476
72	1.08149	0.391247	0.363649	0.88957	0.422059	0.426413	1.66395	0.875223	0.657438	0.971311	0.82154	1.12545	0.675191	0.802896	0.29	0.463898	0.599153	1.07736	0.933038	0.564504	0.212979	0.258519	1.60412	0.587922	0.477519	0.919946	0.633741	0.58467	0.94131	0.783	0.248423	0.766618	0.914584	0.370495	0.482011	0.907262	0.506665	0.611465	1.02394	0.7096	1.55444	0.594797	0.52936	0.795252	0.908152	0.540568	0.598688	0.433443	0.904943
72.5	1.06682	0.370388	0.360189	0.876332	0.392444	0.443999	1.66919	0.892054	0.653961	0.988784	0.782286	1.14881	0.69796	0.758377	0.266635	0.463213	0.60453	1.12045	0.960697	0.620948	0.199941	0.235486	1.64607	0.594275	0.486261	0.925656	0.628075	0.585855	0.933037	0.784621	0.229423	0.767761	0.93958	0.393572	0.503891	0.937268	0.519432	0.605509	1.02891	0.703184	1.5659	0.590321	0.5304	0.770585	0.856121	0.550003	0.556176	0.444196	0.872954
73	1.05606	0.375036	0.36149	0.858321	0.374866	0.464602	1.69984	0.896793	0.660409	1.01852	0.741024	1.17601	0.711869	0.724751	0.263076	0.471418	0.621307	1.16326	0.978041	0.652648	0.178355	0.233622	1.70474	0.599098	0.470259	0.934222	0.627263	0.613311	0.939417	0.784211	0.230285	0.766686	0.96704	0.40329	0.533076	0.946845	0.557053	0.596925	1.01565	0.703371	1.54981	0.598695	0.542995	0.754296	0.796661	0.569639	0.541632	0.449172	0.820624
73.5	1.04176	0.392215	0.37135	0.835653	0.354321	0.483782	1.71546	0.890397	0.686054	1.0489	0.711503	1.20133	0.696386	0.69355	0.270208	0.468256	0.639179	1.20751	0.992891	0.678562	0.153193	0.235015	1.72293	0.591104	0.456094	0.953632	0.596402	0.63271	0.937381	0.776476	0.231939	0.776397	0.974345	0.399591	0.568832	0.970182	0.606315	0.59682	0.995012	0.719708	1.58082	0.59823	0.560476	0.76129	0.731299	0.597755	0.557201	0.45268	0.777735
74	0.998668	0.402488	0.363289	0.83458	0.335963	0.508545	1.77271	0.87561	0.700873	1.08066	0.700927	1.21374	0.695137	0.667554	0.291588	0.448302	0.664078	1.23755	0.980944	0.716498	0.149367	0.241796	1.76051	0.580785	0.454553	0.976145	0.573427	0.637671	0.92953	0.762127	0.250437	0.76551	1.00714	0.387733	0.602431	0.996173	0.642716	0.589921	0.980891	0.72059	1.60804	0.605802	0.586588	0.788251	0.688114	0.637567	0.591218	0.458985	0.73095
74.5	0.952229	0.411737	0.368572	0.842391	0.322619	0.521777	1.8245	0.860803	0.707438	1.11273	0.709136	1.20934	0.688865	0.643375	0.319223	0.446039	0.677244	1.22139	0.950784	0.742499	0.14093	0.256959	1.78515	0.567728	0.461411	0.984605	0.549629	0.630364	0.929456	0.767791	0.265747	0.774898	1.03776	0.388949	0.63218	0.988612	0.690829	0.595858	0.95618	0.726654	1.62945	0.613022	0.597364	0.837072	0.659324	0.653103	0.633803	0.467321	0.69923
75	0.900897	0.416859	0.384831	0.861962	0.301537	0.526875	1.88631	0.844218	0.716147	1.12549	0.719886	1.21527	0.677417	0.631051	0.363886	0.432192	0.686558	1.22647	0.915031	0.759257	0.131668	0.288091	1.78805	0.582941	0.470287	1.00157	0.522195	0.616896	0.913045	0.782778	0.28265	0.782599	1.07028	0.383023	0.634064	0.968524	0.73815	0.6032	0.94391	0.738296	1.6391	0.619809	0.594672	0.883568	0.621668	0.661407	0.68129	0.477802	0.66811
75.5	0.862207	0.399089	0.384298	0.881782	0.268248	0.532976	1.90384	0.839773	0.731311	1.11977	0.731209	1.22475	0.662024	0.611149	0.392633	0.416567	0.675668	1.24545	0.906702	0.769033	0.129197	0.303508	1.7997	0.606944	0.501849	1.00776	0.50549	0.590898	0.902175	0.790613	0.289474	0.802168	1.08325	0.401212	0.636786	0.951908	0.764955	0.616873	0.934429	0.75884	1.6443	0.63376	0.591483	0.931517	0.58735	0.689833	0.72049	0.48224	0.656065
76	0.832139	0.379587	0.389689	0.884188	0.247571	0.542637	1.93478	0.848406	0.728308	1.10965	0.752741	1.25148	0.663775	0.595839	0.417092	0.39738	0.663911	1.24483	0.893975	0.76892	0.13407	0.314025	1.80301	0.628514	0.533977	1.00063	0.500422	0.578148	0.922926	0.786832	0.306973	0.794922	1.09362	0.437527	0.622974	0.910034	0.790523	0.625491	0.925839	0.759391	1.63076	0.649636	0.573081	0.954903	0.558957	0.708695	0.73609	0.49415	0.651916
76.5	0.798612	0.386247	0.392947	0.871914	0.232157	0.562481	1.92774	0.88603	0.731345	1.07846	0.752528	1.26387	0.63677	0.607625	0.437291	0.399981	0.634528	1.24388	0.901864	0.760314	0.132485	0.320908	1.78432	0.635009	0.56208	0.992906	0.488707	0.580501	0.930212	0.792358	0.315247	0.798089	1.09889	0.471899	0.619456	0.87297	0.823179	0.630233	0.922477	0.762325	1.61635	0.675231	0.557741	0.963651	0.522589	0.721191	0.743731	0.51236	0.649456
77	0.769329	0.407764	0.383044	0.878139	0.219007	0.589398	1.92233	0.901953	0.74464	1.03427	0.764816	1.29767	0.631958	0.618922	0.449047	0.408328	0.603725	1.29978	0.910497	0.74373	0.143935	0.331255	1.76027	0.645584	0.595846	0.986139	0.476767	0.60036	0.921097	0.787574	0.331785	0.786316	1.08192	0.504247	0.612116	0.840797	0.863686	0.641157	0.925658	0.768552	1.55051	0.71887	0.553648	0.950843	0.503682	0.733969	0.741451	0.516222	0.634634
77.5	0.767822	0.429707	0.367783	0.877038	0.222604	0.618018	1.88642	0.877044	0.742438	1.01822	0.781825	1.30978	0.62371	0.622662	0.458891	0.415391	0.575868	1.34434	0.913927	0.73256	0.160193	0.346318	1.74274	0.645612	0.63339	0.990979	0.469695	0.628139	0.916548	0.783867	0.350997	0.756059	1.07197	0.527509	0.629757	0.833359	0.885916	0.649966	0.956008	0.769181	1.47817	0.761616	0.556703	0.953339	0.504786	0.745344	0.747706	0.512736	0.619442
78	0.773327	0.460914	0.348385	0.879735	0.24203	0.645231	1.86889	0.866724	0.727756	1.00257	0.800703	1.32671	0.622766	0.634449	0.488817	0.395887	0.5599	1.39798	0.902371	0.733766	0.192339	0.364247	1.68712	0.645892	0.663029	1.02445	0.460013	0.656774	0.917708	0.757361	0.372431	0.712484	1.05034	0.524716	0.63556	0.820804	0.915753	0.642485	0.986542	0.780213	1.42675	0.797489	0.562434	0.946773	0.506451	0.735084	0.766061	0.507293	0.602504
78.5	0.784851	0.487863	0.317672	0.911559	0.256494	0.66306	1.85403	0.850849	0.718137	0.985655	0.838947	1.28829	0.639569	0.626375	0.518325	0.377822	0.551065	1.47527	0.894255	0.737287	0.219502	0.376887	1.64491	0.652263	0.685939	1.0481	0.445229	0.677692	0.898771	0.73589	0.396627	0.685254	1.01308	0.51449	0.657802	0.827587	0.959543	0.638159	0.998567	0.79859	1.36798	0.833799	0.580268	0.951106	0.499995	0.729698	0.777935	0.495279	0.594069
79	0.794306	0.510228	0.295418	0.943622	0.261279	0.659785	1.80574	0.810417	0.712068	0.971555	0.89581	1.22506	0.672188	0.605541	0.543053	0.36116	0.554569	1.53397	0.886772	0.747658	0.249486	0.383986	1.57579	0.677531	0.700729	1.04351	0.440961	0.698148	0.928513	0.73255	0.438522	0.655143	0.979475	0.518025	0.666679	0.838479	1.01313	0.632939	1.0111	0.816278	1.29998	0.87043	0.617769	0.954724	0.497743	0.708479	0.776951	0.488365	0.600469
79.5	0.814468	0.521571	0.269823	0.949747	0.258394	0.662193	1.74645	0.772803	0.7002	0.975269	0.913703	1.13286	0.69122	0.571303	0.561867	0.341651	0.561623	1.58098	0.8988	0.744886	0.284156	0.379264	1.48889	0.692256	0.687962	1.05213	0.443816	0.706508	0.961964	0.726611	0.472805	0.632843	0.953407	0.509881	0.668676	0.877195	1.0462	0.62903	1.0248	0.824104	1.26534	0.892663	0.647262	0.962975	0.478916	0.691047	0.778293	0.482294	0.605869
80	0.836379	0.529891	0.24403	0.959573	0.26108	0.66763	1.69702	0.758316	0.690762	0.956646	0.934534	1.06339	0.720174	0.531378	0.56754	0.332783	0.56807	1.61994	0.909799	0.749671	0.314274	0.362685	1.4263	0.721299	0.682948	1.05688	0.439736	0.729205	0.975535	0.709141	0.502154	0.630343	0.909927	0.517436	0.658328	0.896896	1.08299	0.620765	0.989162	0.823125	1.25284	0.91171	0.686809	0.933173	0.448535	0.668126	0.761774	0.486195	0.608321
80.5	0.84843	0.536245	0.224664	0.97383	0.260672	0.660948	1.63982	0.741308	0.676933	0.92748	0.934176	0.977988	0.72849	0.499396	0.565246	0.34168	0.585809	1.6482	0.915505	0.747896	0.330748	0.343897	1.35767	0.751007	0.666524	1.0467	0.439991	0.753427	0.972139	0.71098	0.534104	0.6218	0.902738	0.514268	0.668984	0.925487	1.11576	0.618121	0.929263	0.801181	1.23102	0.93738	0.725794	0.905905	0.43085	0.646215	0.743468	0.485779	0.613656
81	0.862115	0.540533	0.21607	0.945531	0.262186	0.663683	1.59518	0.732939	0.65805	0.877205	0.912203	0.922907	0.710206	0.478031	0.556009	0.35351	0.593137	1.70494	0.927485	0.753333	0.344378	0.325065	1.31995	0.78751	0.653465	1.03211	0.45372	0.774001	0.960058	0.712933	0.56249	0.611545	0.899561	0.507976	0.667503	0.959114	1.13215	0.61631	0.870187	0.775055	1.22711	0.969284	0.748988	0.879224	0.410143	0.618804	0.744159	0.494054	0.614074
81.5	0.894314	0.538862	0.209672	0.920281	0.270426	0.665393	1.59714	0.72496	0.634284	0.845775	0.880237	0.903434	0.698447	0.453402	0.5461	0.354911	0.595894	1.77306	0.937314	0.768745	0.354857	0.320728	1.30415	0.809961	0.63257	1.04584	0.475376	0.814733	0.949412	0.709533	0.578377	0.598442	0.879566	0.494048	0.673394	1.01177	1.14246	0.612197	0.793118	0.753508	1.25432	0.97684	0.740521	0.857013	0.397884	0.619331	0.763498	0.496295	0.608548
82	0.897489	0.544907	0.203617	0.898473	0.289237	0.675307	1.59215	0.727979	0.605351	0.811287	0.879064	0.901304	0.693752	0.428087	0.554513	0.364057	0.594285	1.83189	0.93122	0.81319	0.363428	0.326195	1.30968	0.84708	0.625515	1.05116	0.489602	0.842519	0.936404	0.710451	0.59586	0.581748	0.879533	0.475607	0.687336	1.06882	1.16658	0.597897	0.706083	0.732862	1.27022	0.985583	0.739018	0.845972	0.389046	0.623594	0.772007	0.511948	0.611096
82.5	0.908122	0.562141	0.195414	0.880247	0.306956	0.682524	1.60453	0.730655	0.575348	0.779933	0.864776	0.894733	0.670099	0.416595	0.569509	0.370101	0.591531	1.85277	0.932893	0.845833	0.384774	0.339078	1.31314	0.864373	0.608097	1.05082	0.510561	0.842881	0.933596	0.717963	0.614438	0.561802	0.877402	0.445031	0.697402	1.10886	1.20596	0.586729	0.643244	0.71939	1.28003	0.986292	0.705233	0.870535	0.386164	0.638931	0.795529	0.513825	0.627014
83	0.914882	0.57779	0.191062	0.863744	0.32779	0.705176	1.64536	0.727008	0.577328	0.745384	0.864709	0.895194	0.683869	0.403678	0.578501	0.384999	0.580371	1.85892	0.920391	0.882224	0.412516	0.362738	1.33245	0.902379	0.595859	1.06158	0.525915	0.849429	0.937335	0.732498	0.632428	0.5369	0.84668	0.433161	0.677577	1.14546	1.24887	0.585053	0.612828	0.731455	1.30748	0.993787	0.666153	0.903135	0.386545	0.662733	0.808032	0.529807	0.645866
83.5	0.900845	0.578565	0.181886	0.88377	0.354177	0.709113	1.64951	0.723655	0.59456	0.724125	0.863196	0.867645	0.697847	0.407779	0.594166	0.416021	0.584567	1.83423	0.916547	0.898557	0.459378	0.39568	1.34733	0.913215	0.586039	1.07054	0.541508	0.852872	0.955603	0.749054	0.653091	0.512371	0.829545	0.419769	0.651811	1.15457	1.31265	0.584824	0.595791	0.746306	1.34038	0.98021	0.644273	0.940207	0.406184	0.697833	0.827998	0.539749	0.660329
84	0.870052	0.572744	0.171742	0.874942	0.375233	0.718471	1.65	0.732179	0.626952	0.693739	0.868772	0.857001	0.698137	0.401713	0.615364	0.456682	0.580703	1.83356	0.889811	0.896803	0.50455	0.39838	1.3906	0.918464	0.586427	1.03887	0.550059	0.840591	0.926595	0.740295	0.658399	0.518807	0.819515	0.425444	0.620671	1.12962	1.36079	0.584737	0.606861	0.747033	1.36743	0.986265	0.651498	0.974028	0.426953	0.716698	0.866639	0.532075	0.672286
84.5	0.847404	0.566178	0.175984	0.866821	0.382879	0.693335	1.65239	0.754162	0.67535	0.664208	0.859804	0.854167	0.706551	0.393469	0.610475	0.486649	0.57533	1.81694	0.874343	0.876266	0.544936	0.393257	1.42924	0.923107	0.589759	1.00004	0.573149	0.824177	0.917544	0.734435	0.664839	0.521609	0.802901	0.431355	0.589256	1.08629	1.3883	0.564086	0.625787	0.764882	1.42495	0.977722	0.674667	0.988163	0.443395	0.734113	0.912141	0.514914	0.674084
85	0.807375	0.553175	0.172194	0.85948	0.395527	0.67452	1.64113	0.785194	0.724116	0.66257	0.863976	0.852466	0.737497	0.380808	0.618014	0.508084	0.576706	1.86741	0.871291	0.856001	0.582848	0.393	1.43181	0.910453	0.584183	0.982762	0.594349	0.823732	0.920472	0.724036	0.658214	0.524037	0.798184	0.450829	0.557545	1.05671	1.40627	0.540217	0.645095	0.77324	1.49452	0.974924	0.720603	1.00412	0.457754	0.745586	0.947133	0.500837	0.670613
85.5	0.778713	0.543567	0.178668	0.856527	0.403328	0.637504	1.61362	0.817463	0.756586	0.667235	0.856597	0.862014	0.752456	0.371083	0.622788	0.523992	0.567644	1.91152	0.877091	0.835622	0.60928	0.382813	1.42186	0.86943	0.587421	0.968575	0.628695	0.836287	0.912066	0.707695	0.668424	0.539976	0.810186	0.466063	0.548531	1.03837	1.41586	0.519945	0.658181	0.762935	1.54433	0.963773	0.789119	0.996598	0.461948	0.750273	0.983769	0.488994	0.664287
86	0.76074	0.55114	0.177755	0.820541	0.405538	0.61399	1.63294	0.828747	0.771249	0.660958	0.857813	0.89036	0.776398	0.352939	0.609218	0.520785	0.559697	1.92679	0.872983	0.833092	0.635731	0.380367	1.39494	0.846197	0.599613	0.959872	0.661234	0.855227	0.893936	0.696843	0.680106	0.546335	0.830963	0.489682	0.539054	1.02687	1.38973	0.506455	0.673105	0.739386	1.55948	0.949288	0.837389	0.980841	0.460997	0.739932	1.01572	0.489958	0.66273
86.5	0.741808	0.552338	0.168933	0.802465	0.397681	0.600218	1.66578	0.827455	0.77686	0.662801	0.834926	0.888705	0.821179	0.330382	0.589321	0.524152	0.541444	1.89872	0.905393	0.825807	0.66558	0.392842	1.3466	0.833397	0.604182	0.97747	0.690449	0.875837	0.880261	0.705926	0.706558	0.539142	0.851725	0.496867	0.525853	1.04268	1.36142	0.486177	0.684591	0.723305	1.54914	0.907904	0.879679	0.991122	0.45223	0.726801	1.02026	0.492905	0.660179
87	0.720393	0.562267	0.157617	0.801494	0.400547	0.617126	1.71835	0.820021	0.755422	0.679985	0.834107	0.875116	0.840527	0.322588	0.577781	0.53489	0.524479	1.89399	0.930218	0.830387	0.701264	0.410667	1.3132	0.807685	0.624315	1.00404	0.696268	0.902935	0.855412	0.705965	0.740026	0.531566	0.872648	0.510206	0.50724	1.02805	1.33137	0.474788	0.702223	0.710495	1.52466	0.884031	0.905747	1.01615	0.442338	0.723062	1.04468	0.497669	0.675551
87.5	0.69919	0.576455	0.154928	0.804165	0.398852	0.651735	1.75683	0.818276	0.753689	0.677164	0.821873	0.857777	0.833628	0.316677	0.552681	0.557952	0.492875	1.89104	0.923706	0.810428	0.732132	0.41452	1.328	0.802884	0.665113	1.01066	0.699551	0.932238	0.818267	0.691217	0.793367	0.525574	0.89114	0.52265	0.496229	1.01092	1.30694	0.464794	0.728003	0.708033	1.50433	0.872766	0.930256	1.03152	0.425937	0.722485	1.05223	0.501693	0.702791
88	0.667447	0.580389	0.150097	0.796233	0.393476	0.682175	1.82494	0.837401	0.738295	0.673543	0.819894	0.838295	0.829544	0.298931	0.538971	0.56454	0.462505	1.86405	0.91941	0.791666	0.776241	0.410304	1.34729	0.797252	0.702588	0.997654	0.691259	0.942666	0.80117	0.699518	0.831378	0.537022	0.91802	0.551883	0.469952	0.964002	1.29454	0.431396	0.767064	0.689402	1.46362	0.839691	0.941812	1.05122	0.421217	0.714722	1.05816	0.491383	0.733465
88.5	0.644934	0.582773	0.158533	0.796259	0.369223	0.713664	1.88225	0.880957	0.71821	0.670706	0.811351	0.829785	0.836275	0.292421	0.550366	0.578739	0.428282	1.86103	0.904377	0.758666	0.791469	0.381116	1.38229	0.78136	0.725847	0.986486	0.674728	0.9556	0.773516	0.69878	0.860482	0.544339	0.938073	0.57689	0.45415	0.919857	1.28268	0.389379	0.795671	0.689445	1.46218	0.827035	0.974009	1.07182	0.414529	0.704634	1.05427	0.478259	0.742104
89	0.631888	0.604832	0.170459	0.785503	0.368763	0.742942	1.89788	0.921515	0.693582	0.673115	0.822258	0.80667	0.842301	0.301904	0.549966	0.597748	0.410953	1.85371	0.856491	0.742571	0.79778	0.373275	1.43613	0.782222	0.752135	0.996431	0.65629	0.961748	0.753208	0.712133	0.881054	0.555251	0.946343	0.593728	0.447496	0.869863	1.26796	0.362803	0.801497	0.704258	1.48432	0.833175	1.00654	1.06028	0.397352	0.687629	1.06041	0.486827	0.753607
89.5	0.634821	0.608359	0.179502	0.762002	0.369216	0.774022	1.90453	0.963068	0.675123	0.659331	0.81679	0.78862	0.837671	0.311485	0.549315	0.608734	0.399867	1.8464	0.806281	0.704296	0.797926	0.364365	1.4623	0.791833	0.761079	1.00807	0.66209	0.985758	0.740611	0.742498	0.887434	0.548554	0.951804	0.618572	0.441946	0.848761	1.26712	0.353002	0.783081	0.697881	1.51103	0.851857	1.04206	1.03356	0.402851	0.663303	1.05295	0.497311	0.757415
90	0.647343	0.608098	0.190707	0.745851	0.381296	0.775811	1.90992	0.982971	0.644658	0.65168	0.812509	0.771716	0.866346	0.318775	0.550289	0.617984	0.390582	1.77828	0.782909	0.689765	0.787067	0.358679	1.4614	0.783882	0.751874	1.0194	0.677771	0.972905	0.731526	0.797032	0.883691	0.558765	0.933358	0.649013	0.435403	0.824805	1.26292	0.351169	0.758073	0.680857	1.51907	0.853043	1.10577	1.01362	0.424762	0.631195	1.0847	0.51648	0.764092
90.5	0.659761	0.61829	0.197709	0.716142	0.389037	0.779352	1.86846	0.974635	0.612564	0.646917	0.820106	0.764345	0.892337	0.345079	0.549262	0.659745	0.388877	1.7356	0.762007	0.672779	0.773569	0.36289	1.45674	0.775706	0.733001	1.03976	0.695165	0.964472	0.697314	0.842263	0.872806	0.534065	0.898921	0.660285	0.456783	0.822236	1.24399	0.369279	0.725365	0.676791	1.58907	0.875015	1.13994	1.00747	0.451578	0.605106	1.13119	0.547509	0.786222
91	0.662351	0.624963	0.209141	0.712811	0.405631	0.793387	1.85106	0.945096	0.606943	0.644382	0.833631	0.761872	0.906733	0.357448	0.531836	0.721221	0.392635	1.6808	0.744344	0.666802	0.76438	0.39875	1.46298	0.79043	0.720193	1.05629	0.707922	0.939323	0.683663	0.899866	0.872865	0.524244	0.867782	0.682358	0.470728	0.802638	1.21261	0.401455	0.692338	0.656237	1.61917	0.885074	1.16017	1.01857	0.481473	0.584134	1.20306	0.584248	0.851754
91.5	0.665277	0.624651	0.216741	0.731483	0.428089	0.784901	1.89861	0.934843	0.598844	0.629963	0.834242	0.777666	0.88412	0.369597	0.524016	0.769522	0.400158	1.66934	0.736218	0.641974	0.753006	0.4167	1.48388	0.786484	0.715097	1.05855	0.733473	0.907275	0.684008	0.936136	0.875561	0.509433	0.839183	0.71086	0.479627	0.763254	1.18121	0.433261	0.669887	0.62489	1.66991	0.901209	1.18871	1.02829	0.521563	0.577276	1.28294	0.625279	0.914338
92	0.653852	0.641532	0.21469	0.755265	0.441717	0.765068	1.9663	0.924876	0.608785	0.623077	0.836687	0.78093	0.883214	0.383435	0.518555	0.834021	0.414553	1.63849	0.726738	0.631434	0.73976	0.423767	1.50514	0.79279	0.708469	1.06477	0.745105	0.884909	0.683206	0.954556	0.892663	0.502604	0.8149	0.739055	0.486128	0.735165	1.15766	0.460875	0.657342	0.610555	1.72464	0.896128	1.21237	1.04936	0.548912	0.565006	1.36031	0.667742	0.997953
92.5	0.647942	0.640174	0.215364	0.762968	0.432842	0.760558	2.10769	0.910455	0.622433	0.623881	0.848345	0.781082	0.864342	0.394565	0.51802	0.883884	0.432613	1.63025	0.695182	0.632973	0.739944	0.432083	1.52273	0.806524	0.69244	1.05119	0.756555	0.886714	0.683374	0.956738	0.909318	0.491669	0.79698	0.749076	0.486892	0.721896	1.11892	0.48313	0.626143	0.60013	1.78753	0.893046	1.20623	1.07561	0.548094	0.553346	1.40396	0.699105	1.07208
93	0.632855	0.627822	0.217456	0.789643	0.426623	0.756704	2.2776	0.901266	0.633807	0.625255	0.852741	0.745757	0.822076	0.388693	0.52078	0.89755	0.450547	1.61624	0.682911	0.638146	0.734944	0.444062	1.58735	0.824094	0.699593	1.03388	0.762037	0.898933	0.697421	0.962198	0.928015	0.499581	0.773431	0.761528	0.494971	0.711237	1.08437	0.500549	0.600581	0.56813	1.8132	0.898433	1.21222	1.08796	0.539354	0.537039	1.46229	0.724693	1.11927
93.5	0.620265	0.622725	0.212981	0.808876	0.430602	0.744114	2.38938	0.903835	0.629372	0.626569	0.852634	0.711472	0.791977	0.392886	0.533032	0.884738	0.478738	1.61201	0.649497	0.64771	0.736731	0.438006	1.6502	0.843304	0.711791	1.03956	0.756946	0.931072	0.707693	0.954522	0.93659	0.492914	0.766091	0.78633	0.495245	0.718574	1.07093	0.502426	0.572322	0.562741	1.84828	0.90349	1.22768	1.10051	0.517107	0.542658	1.48646	0.716621	1.12496
94	0.621046	0.615928	0.221955	0.815871	0.41745	0.759546	2.40649	0.894003	0.629636	0.630005	0.871605	0.68144	0.794671	0.401082	0.555141	0.893145	0.507078	1.60386	0.621637	0.657523	0.741281	0.428442	1.66796	0.841958	0.701212	1.02427	0.735783	0.968657	0.707667	0.948292	0.945546	0.480939	0.768833	0.794554	0.515538	0.76364	1.07175	0.497819	0.54964	0.558644	1.85061	0.908441	1.1993	1.11867	0.514304	0.53196	1.50834	0.696797	1.13364
94.5	0.626391	0.594409	0.243996	0.814554	0.410483	0.770763	2.42083	0.852417	0.628189	0.636697	0.886619	0.645758	0.800818	0.391046	0.571892	0.890245	0.515976	1.622	0.60181	0.662021	0.744428	0.422699	1.67354	0.837212	0.702803	1.0243	0.711437	1.00004	0.695887	0.950673	0.936791	0.497413	0.787506	0.78016	0.533259	0.78638	1.06324	0.487195	0.541084	0.535618	1.79464	0.916084	1.16523	1.13783	0.513616	0.54014	1.52098	0.671948	1.13363
95	0.614186	0.585147	0.261414	0.818888	0.419558	0.772224	2.37195	0.830494	0.624886	0.629963	0.916243	0.61742	0.812349	0.390232	0.579302	0.891579	0.513618	1.64335	0.599402	0.661207	0.734586	0.431202	1.67842	0.853881	0.71138	1.04335	0.684789	1.01405	0.701869	0.952695	0.942453	0.511186	0.81156	0.765509	0.553018	0.812188	1.06878	0.474608	0.551016	0.522084	1.7165	0.915507	1.1341	1.13921	0.526305	0.559515	1.54545	0.662144	1.12069
95.5	0.612131	0.588659	0.265489	0.831799	0.44802	0.776599	2.29704	0.828858	0.630014	0.614272	0.93412	0.611964	0.845868	0.402286	0.575613	0.91439	0.501833	1.63856	0.58289	0.66	0.720855	0.436121	1.63218	0.871222	0.695134	1.0812	0.667784	1.0214	0.721159	0.931443	0.951068	0.543984	0.849487	0.752708	0.561264	0.824446	1.07425	0.467047	0.534444	0.531346	1.59132	0.896911	1.0871	1.14979	0.531184	0.591953	1.52982	0.662077	1.10855
96	0.603161	0.577135	0.262554	0.831722	0.4799	0.775937	2.24207	0.816294	0.638296	0.603436	0.96025	0.596562	0.881783	0.415194	0.571946	0.937937	0.451832	1.59722	0.603795	0.643834	0.692195	0.438367	1.56864	0.869005	0.662213	1.0906	0.671023	1.01087	0.719715	0.905355	0.945622	0.595236	0.868671	0.714896	0.57869	0.827406	1.0815	0.459601	0.529869	0.514188	1.46022	0.887112	1.05226	1.15656	0.535426	0.617714	1.52391	0.663431	1.11705
96.5	0.587971	0.563575	0.24702	0.841271	0.533049	0.769042	2.23824	0.814081	0.635034	0.607791	0.997028	0.573135	0.92201	0.414242	0.568198	0.967021	0.395754	1.51878	0.627432	0.641428	0.648165	0.45432	1.52799	0.871015	0.658397	1.11745	0.660648	1.00195	0.710152	0.891783	0.940596	0.648654	0.908401	0.69762	0.581861	0.802127	1.05667	0.453275	0.535029	0.510208	1.32943	0.883304	1.03831	1.1587	0.517615	0.655768	1.50723	0.659965	1.11616
97	0.580034	0.56017	0.234458	0.863062	0.59892	0.774547	2.20874	0.824105	0.629728	0.597953	1.05941	0.563059	0.939911	0.428078	0.560892	0.994177	0.352817	1.42665	0.657982	0.652107	0.616688	0.486974	1.51261	0.848991	0.634781	1.10286	0.656777	0.972987	0.716376	0.869474	0.911427	0.674222	0.917886	0.713184	0.576848	0.789284	1.04706	0.46251	0.520914	0.511986	1.24395	0.891295	1.0542	1.15569	0.503043	0.691543	1.4742	0.66201	1.09816
97.5	0.55649	0.558591	0.231655	0.882415	0.648786	0.796056	2.18102	0.85139	0.620886	0.600032	1.10855	0.536677	0.945069	0.435812	0.561542	1.02765	0.320186	1.34853	0.671343	0.641343	0.622151	0.497036	1.49611	0.80144	0.618229	1.07816	0.645215	0.960988	0.710854	0.858391	0.861474	0.691035	0.929264	0.725936	0.581825	0.776208	1.04333	0.484268	0.498204	0.514629	1.17857	0.910251	1.05767	1.16454	0.497748	0.729429	1.44221	0.64782	1.09571
98	0.536848	0.547299	0.240924	0.895344	0.686497	0.816024	2.16287	0.868148	0.60908	0.603343	1.17726	0.509968	0.943792	0.446807	0.582889	1.04784	0.293222	1.27709	0.676651	0.629891	0.621595	0.51319	1.4797	0.763593	0.61186	1.03868	0.615664	0.958465	0.682005	0.867466	0.802502	0.682536	0.916627	0.749383	0.578368	0.782769	1.03405	0.50707	0.485213	0.534716	1.20484	0.913558	1.08058	1.19707	0.489964	0.766182	1.41651	0.638792	1.08661
98.5	0.521167	0.544701	0.257824	0.928209	0.716163	0.844472	2.122	0.894924	0.591818	0.613615	1.256	0.482673	0.924321	0.469618	0.596999	1.07184	0.282949	1.2239	0.683213	0.617897	0.636458	0.52419	1.47715	0.718561	0.608831	1.0107	0.577613	0.959217	0.65045	0.868457	0.742747	0.677045	0.893644	0.764155	0.587125	0.803996	1.01502	0.540551	0.463185	0.576115	1.23915	0.919258	1.09286	1.2118	0.487448	0.794156	1.41124	0.654021	1.07115
99	0.50337	0.539853	0.287923	0.964793	0.714005	0.865992	2.11296	0.933535	0.585646	0.613695	1.3227	0.469224	0.905495	0.501416	0.609616	1.06366	0.270948	1.21425	0.686183	0.592035	0.677055	0.523551	1.47458	0.707727	0.602244	0.965681	0.558617	0.964716	0.612821	0.881188	0.680742	0.666835	0.862281	0.763531	0.592745	0.809719	1.00176	0.56259	0.421889	0.596106	1.27617	0.907097	1.09554	1.26639	0.489074	0.824736	1.4085	0.669187	1.05695
99.5	0.489649	0.552306	0.311201	0.989865	0.707225	0.883012	2.12615	0.988939	0.573326	0.629033	1.35356	0.465561	0.896906	0.532093	0.631514	1.03747	0.259864	1.20317	0.669638	0.567014	0.721646	0.525022	1.47809	0.717964	0.600476	0.946892	0.537299	0.977059	0.573307	0.902148	0.644297	0.659058	0.849759	0.736373	0.611774	0.81718	0.977999	0.57683	0.386274	0.62292	1.31557	0.885505	1.07187	1.33842	0.488755	0.846551	1.38354	0.699439	1.05358
100	0.512728	0.56247	0.322181	1.01708	0.706871	0.895	2.13628	1.00978	0.562103	0.639754	1.39105	0.469979	0.887061	0.558034	0.667379	0.999179	0.247966	1.17224	0.660035	0.550751	0.741187	0.539262	1.4894	0.745625	0.596302	0.941045	0.530466	0.984117	0.532207	0.92596	0.613665	0.66333	0.83033	0.725015	0.621272	0.818856	0.952094	0.597504	0.364709	0.636956	1.36052	0.859192	1.0581	1.42039	0.479843	0.84954	1.36467	0.727904	1.05346
100.5	0.543824	0.564802	0.339814	1.05728	0.70077	0.932874	2.16378	1.03789	0.561383	0.659133	1.41872	0.475065	0.885937	0.583568	0.68619	0.965709	0.24392	1.14505	0.65538	0.53526	0.770884	0.553764	1.51139	0.756123	0.589588	0.921101	0.544387	0.986085	0.508282	0.948898	0.595824	0.66069	0.826116	0.713604	0.636078	0.801741	0.938158	0.613712	0.3541	0.634501	1.36228	0.850084	1.03565	1.47827	0.482672	0.849156	1.33178	0.735594	1.08127
101	0.586649	0.566911	0.358119	1.09641	0.689098	0.958351	2.24217	1.07644	0.574564	0.684292	1.44632	0.490356	0.888617	0.600064	0.699631	0.920864	0.255646	1.13066	0.649344	0.521126	0.80347	0.56091	1.48427	0.779293	0.589645	0.893372	0.574844	0.982307	0.489506	0.984786	0.585799	0.646384	0.823815	0.709571	0.657678	0.762628	0.896038	0.621683	0.347645	0.631235	1.35593	0.831969	1.035	1.52814	0.498419	0.85041	1.28419	0.746105	1.11102
101.5	0.634025	0.577212	0.371516	1.11261	0.697305	1.00415	2.29863	1.10971	0.575326	0.723235	1.45205	0.496527	0.855602	0.611739	0.717855	0.885618	0.270553	1.10295	0.639068	0.518889	0.823096	0.574086	1.44838	0.781027	0.584062	0.895031	0.592792	0.971772	0.488757	0.985153	0.57561	0.632765	0.784054	0.702742	0.674392	0.748727	0.879209	0.640873	0.358423	0.626345	1.32581	0.807237	1.05654	1.53468	0.523476	0.857218	1.24485	0.773293	1.1477
102	0.66828	0.557045	0.374837	1.14864	0.705409	1.05487	2.32266	1.11405	0.57836	0.753988	1.48983	0.499729	0.821764	0.624049	0.747866	0.853832	0.28897	1.08415	0.633342	0.509066	0.816312	0.560053	1.39381	0.789127	0.593247	0.886681	0.619481	0.953278	0.47369	1.00365	0.57841	0.625175	0.727606	0.721394	0.677775	0.736073	0.855412	0.655671	0.373535	0.611997	1.28893	0.779852	1.10137	1.49953	0.568461	0.88921	1.23593	0.78142	1.17811
102.5	0.703427	0.547395	0.383988	1.18811	0.718128	1.07243	2.37219	1.11666	0.586886	0.779069	1.54442	0.504	0.809838	0.651605	0.778162	0.816263	0.301177	1.05919	0.619806	0.502837	0.806161	0.535153	1.33523	0.799585	0.62101	0.87263	0.634271	0.92126	0.460381	1.01381	0.583431	0.613212	0.656663	0.731998	0.690347	0.720933	0.841112	0.646398	0.37541	0.604317	1.24628	0.757049	1.12519	1.4424	0.603942	0.954923	1.25158	0.77922	1.21156
103	0.730949	0.551475	0.375906	1.21085	0.733969	1.08134	2.46843	1.08376	0.583899	0.803104	1.58495	0.509327	0.795952	0.670305	0.801976	0.772541	0.296229	1.05943	0.610349	0.509807	0.786161	0.502705	1.27936	0.823338	0.649861	0.883606	0.647507	0.886837	0.425095	1.02342	0.578305	0.610567	0.588829	0.747646	0.702373	0.702319	0.820111	0.640076	0.372462	0.590914	1.21301	0.729912	1.13824	1.38015	0.629268	0.9844	1.29348	0.790167	1.22488
103.5	0.76011	0.571263	0.355966	1.25186	0.763922	1.10889	2.51032	1.04794	0.561259	0.820579	1.611	0.532716	0.774715	0.666416	0.833518	0.73333	0.259866	1.06141	0.594649	0.532449	0.763244	0.492182	1.26384	0.850007	0.681924	0.884209	0.647406	0.872081	0.398089	1.01513	0.596572	0.605321	0.540137	0.765626	0.693314	0.693701	0.829739	0.629537	0.366396	0.583832	1.19789	0.708164	1.1442	1.31742	0.645682	1.02808	1.3449	0.807847	1.23705
104	0.773341	0.573107	0.328856	1.32573	0.803982	1.11638	2.52323	1.00484	0.55349	0.813379	1.62072	0.550089	0.766288	0.680643	0.851443	0.692978	0.225611	1.07137	0.58017	0.547347	0.735242	0.481404	1.26987	0.887847	0.72191	0.87399	0.656535	0.868868	0.378552	1.02122	0.620119	0.616785	0.523279	0.799887	0.688053	0.67968	0.825122	0.615365	0.364503	0.582833	1.1985	0.705031	1.15101	1.24497	0.660395	1.06454	1.41436	0.820486	1.2528
104.5	0.779665	0.599262	0.307861	1.40193	0.835072	1.1342	2.53585	1.00324	0.539868	0.811581	1.61665	0.580372	0.773934	0.701299	0.867372	0.672343	0.187007	1.07068	0.576119	0.571778	0.729586	0.491194	1.27002	0.90141	0.754915	0.867673	0.665142	0.882008	0.361182	1.01841	0.63056	0.610107	0.511735	0.819031	0.68857	0.660594	0.82531	0.603566	0.353526	0.584011	1.21386	0.707121	1.14607	1.19582	0.645162	1.05283	1.4819	0.844163	1.2585
105	0.791299	0.602081	0.278563	1.5047	0.853054	1.15778	2.56445	1.00779	0.522522	0.817456	1.58305	0.60061	0.756267	0.717575	0.848053	0.668991	0.149348	1.08726	0.571552	0.613665	0.726761	0.510842	1.29286	0.898451	0.779783	0.874352	0.676469	0.893571	0.34554	1.00588	0.625931	0.60738	0.529686	0.82649	0.677998	0.663692	0.809074	0.60041	0.358002	0.586571	1.24761	0.707739	1.18039	1.15871	0.648349	1.04714	1.54982	0.897294	1.27144
105.5	0.79928	0.619624	0.261717	1.60611	0.863501	1.18375	2.56078	1.00787	0.510045	0.821272	1.55702	0.59668	0.734658	0.7303	0.833139	0.694395	0.129202	1.08455	0.556311	0.636797	0.719097	0.530907	1.31275	0.861058	0.82539	0.868698	0.675957	0.892938	0.332754	0.992988	0.64117	0.605764	0.546206	0.81453	0.661797	0.688543	0.781485	0.588597	0.363711	0.593524	1.26855	0.726922	1.2106	1.12639	0.662538	1.07699	1.62805	0.93554	1.2744
106	0.793426	0.623214	0.25106	1.71272	0.862725	1.19423	2.58447	0.978126	0.513247	0.838048	1.54663	0.582116	0.725855	0.743597	0.811153	0.734694	0.139336	1.07226	0.538497	0.660242	0.708402	0.542042	1.32147	0.824377	0.904142	0.887344	0.667509	0.871076	0.320863	0.999936	0.633517	0.608535	0.564535	0.808362	0.651146	0.729984	0.746151	0.573247	0.36736	0.579981	1.30936	0.758147	1.22088	1.1087	0.668775	1.11059	1.69331	0.943587	1.27481
106.5	0.808562	0.643711	0.241111	1.76265	0.867181	1.23027	2.61229	0.924074	0.503817	0.886844	1.56159	0.556973	0.737061	0.758095	0.795663	0.780563	0.148578	1.03761	0.523896	0.677212	0.685905	0.553128	1.30741	0.788118	0.983074	0.914705	0.657208	0.860586	0.302138	1.02659	0.632913	0.599562	0.587333	0.793856	0.650531	0.784433	0.729743	0.575207	0.36831	0.578872	1.37265	0.772184	1.21078	1.12124	0.660689	1.14785	1.69558	0.97524	1.27252
107	0.835962	0.636289	0.237428	1.76587	0.868296	1.23474	2.65633	0.85384	0.506659	0.920427	1.56663	0.519339	0.743861	0.74471	0.762772	0.834039	0.148008	1.00929	0.515614	0.698526	0.662361	0.54673	1.30863	0.776984	1.06436	0.935997	0.63388	0.845884	0.283197	1.03481	0.634909	0.61527	0.632751	0.776489	0.660264	0.851402	0.722286	0.576077	0.373271	0.593655	1.43458	0.79209	1.19572	1.13918	0.665944	1.20679	1.7228	0.990449	1.29403
107.5	0.830827	0.647426	0.231479	1.75076	0.88174	1.26314	2.62169	0.808552	0.496494	0.954592	1.55562	0.492832	0.752964	0.732301	0.764717	0.885916	0.160735	0.975787	0.515078	0.695929	0.621078	0.531164	1.28602	0.772557	1.13964	0.937303	0.614176	0.8491	0.255403	1.04402	0.648548	0.606372	0.682357	0.76614	0.656765	0.882177	0.729114	0.58774	0.370837	0.602981	1.4901	0.81252	1.15145	1.18595	0.671006	1.23831	1.72056	0.999455	1.29768
108	0.839293	0.633671	0.211321	1.7704	0.908334	1.27804	2.55995	0.791074	0.490535	0.988994	1.54751	0.485365	0.759014	0.712802	0.767758	0.918254	0.165084	0.959879	0.514261	0.713706	0.601527	0.531902	1.23098	0.797142	1.20432	0.937228	0.591386	0.864234	0.237867	1.05276	0.649042	0.604425	0.745852	0.747016	0.66616	0.913253	0.75903	0.623248	0.371671	0.620711	1.56989	0.82401	1.12894	1.22249	0.681712	1.27385	1.69084	1.02885	1.31767
108.5	0.843494	0.616769	0.196126	1.73011	0.943286	1.2777	2.49431	0.798993	0.475547	1.00157	1.51917	0.479608	0.773712	0.719984	0.771134	0.931754	0.158264	0.952995	0.512395	0.751969	0.593748	0.522094	1.18733	0.814193	1.23357	0.937751	0.582606	0.894448	0.218539	1.09	0.654485	0.57826	0.790658	0.724558	0.670231	0.921621	0.79654	0.666892	0.383311	0.63728	1.60741	0.819056	1.1062	1.25442	0.697074	1.27968	1.6576	1.04996	1.32744
109	0.809548	0.60053	0.187902	1.73945	0.945389	1.25168	2.43324	0.816237	0.470977	1.00268	1.49411	0.502424	0.774371	0.710115	0.77266	0.945607	0.162903	0.962701	0.509116	0.816146	0.602241	0.51349	1.15545	0.825965	1.2642	0.929461	0.574672	0.921109	0.186425	1.08984	0.656528	0.539148	0.81948	0.714106	0.68032	0.918313	0.809785	0.698652	0.389435	0.653351	1.63722	0.833593	1.10712	1.25541	0.708371	1.28946	1.66931	1.02711	1.34216
109.5	0.760654	0.596454	0.177102	1.79161	0.952098	1.22905	2.39885	0.821012	0.438849	1.02342	1.47261	0.531408	0.788041	0.716685	0.786459	0.936395	0.180203	0.97668	0.504773	0.8831	0.594573	0.518287	1.12708	0.815103	1.27919	0.939628	0.567191	0.951217	0.169541	1.08145	0.667769	0.506013	0.830313	0.697483	0.68796	0.93347	0.801648	0.72241	0.402294	0.645181	1.66209	0.82635	1.11405	1.25467	0.726598	1.30453	1.65497	1.01261	1.33442
110	0.726898	0.579468	0.178985	1.83874	0.970854	1.1988	2.39871	0.794205	0.427953	1.03909	1.45903	0.560469	0.803763	0.710124	0.763963	0.939861	0.200559	1.01501	0.508275	0.94393	0.609621	0.539787	1.09883	0.808746	1.28054	0.941162	0.558713	0.983665	0.169424	1.07432	0.681508	0.495009	0.845363	0.700016	0.703423	0.971142	0.79246	0.729894	0.398676	0.641776	1.66109	0.826797	1.12073	1.22023	0.74646	1.28784	1.63619	0.992541	1.36701
110.5	0.684131	0.586259	0.18438	1.87735	1.00894	1.18881	2.35855	0.753498	0.418051	1.0653	1.43649	0.592129	0.815861	0.721125	0.740428	0.954845	0.223955	1.04945	0.518896	0.977743	0.618628	0.558605	1.10277	0.782404	1.2848	0.946901	0.542808	1.02504	0.17545	1.07304	0.702711	0.493602	0.848363	0.710046	0.707684	0.982533	0.777771	0.727414	0.383078	0.639663	1.61667	0.813538	1.15496	1.20689	0.761216	1.26848	1.626	0.961179	1.40501
111	0.6546	0.593055	0.181614	1.9283	1.05076	1.1923	2.29673	0.707196	0.414662	1.11577	1.41467	0.61149	0.835181	0.724101	0.723403	0.976511	0.247863	1.08575	0.530655	0.980422	0.616153	0.601931	1.10173	0.756308	1.26698	0.943285	0.526804	1.05051	0.19726	1.03895	0.711649	0.520183	0.868874	0.714946	0.718491	0.988977	0.752141	0.714811	0.359585	0.631611	1.60237	0.801266	1.1777	1.20132	0.779518	1.26925	1.63909	0.960068	1.44771
111.5	0.654181	0.601366	0.173229	1.95305	1.10267	1.18361	2.25478	0.664798	0.43206	1.1363	1.40801	0.61476	0.873599	0.72303	0.706922	0.987473	0.26577	1.10828	0.545053	0.97062	0.61463	0.652932	1.10257	0.729757	1.22899	0.956368	0.512633	1.05762	0.217549	1.01585	0.716776	0.561526	0.88561	0.710162	0.727445	0.993218	0.746643	0.701065	0.336921	0.632891	1.59842	0.79069	1.18197	1.20769	0.81532	1.26241	1.6403	0.978008	1.4948
112	0.640426	0.610883	0.166626	1.93959	1.15017	1.1924	2.19683	0.627747	0.470017	1.13165	1.38579	0.60737	0.890191	0.726275	0.680322	1.00819	0.27287	1.13206	0.552346	0.945269	0.615645	0.702203	1.06753	0.712908	1.18788	0.952669	0.491	1.03926	0.227355	1.019	0.713843	0.588176	0.891175	0.712661	0.727853	0.949606	0.737606	0.702612	0.310936	0.641436	1.58354	0.791175	1.20119	1.21746	0.831694	1.25593	1.63594	0.980468	1.53585
112.5	0.626241	0.634289	0.153349	1.9206	1.18959	1.20152	2.15922	0.616904	0.509601	1.14455	1.34252	0.59346	0.922316	0.727405	0.661983	1.01691	0.25822	1.14661	0.55223	0.941879	0.604559	0.733744	1.02371	0.703222	1.16375	0.961652	0.472272	1.01298	0.213645	1.01905	0.712895	0.601584	0.881307	0.702897	0.72363	0.90611	0.736701	0.709339	0.299261	0.650651	1.62477	0.771213	1.24216	1.21953	0.845412	1.28939	1.65723	0.954372	1.51263
113	0.604873	0.645601	0.149389	1.84095	1.20809	1.19463	2.14177	0.609697	0.554366	1.15327	1.31009	0.570493	0.980099	0.736032	0.639827	1.02822	0.245563	1.17163	0.555479	0.94579	0.583745	0.765282	0.985554	0.706051	1.11805	0.978383	0.483868	0.986029	0.188843	1.02829	0.708771	0.609981	0.875226	0.707447	0.714319	0.866815	0.726498	0.692496	0.302123	0.664439	1.72024	0.765094	1.25482	1.21736	0.860934	1.29971	1.69928	0.951248	1.47062
113.5	0.576244	0.663695	0.157315	1.76597	1.23487	1.18073	2.13618	0.614008	0.593998	1.15769	1.28505	0.559968	1.03224	0.737264	0.63869	1.03919	0.231692	1.18966	0.560287	0.945301	0.560416	0.776721	0.93349	0.705359	1.11147	0.987853	0.492659	0.957685	0.153894	1.03737	0.721918	0.624907	0.861467	0.720686	0.720112	0.842094	0.732229	0.672011	0.318738	0.68048	1.8249	0.765662	1.269	1.25326	0.871108	1.31291	1.72531	0.933418	1.44556
114	0.534264	0.656518	0.172562	1.70689	1.28054	1.21444	2.1409	0.627904	0.624396	1.19226	1.26016	0.551387	1.07272	0.75091	0.647998	1.0713	0.202896	1.19055	0.56166	0.93524	0.540363	0.770188	0.877298	0.67909	1.09468	0.975574	0.503503	0.911871	0.132228	1.06117	0.731986	0.648632	0.850043	0.735412	0.727484	0.829333	0.746846	0.645349	0.336176	0.679939	1.90254	0.754881	1.29728	1.28928	0.863651	1.29726	1.74744	0.91677	1.41696
114.5	0.527366	0.651707	0.175878	1.67195	1.32351	1.23581	2.11592	0.65676	0.659947	1.23162	1.27084	0.54371	1.11766	0.76146	0.665	1.09631	0.183982	1.19177	0.55594	0.924176	0.520965	0.755548	0.838067	0.656512	1.08636	0.961721	0.51735	0.877724	0.106945	1.07592	0.758091	0.674453	0.854296	0.75442	0.738743	0.840546	0.784042	0.612962	0.357072	0.691387	1.93729	0.729657	1.33308	1.32108	0.864674	1.2881	1.81419	0.921844	1.40181
115	0.52255	0.638952	0.187151	1.64221	1.35327	1.2762	2.11259	0.674363	0.692069	1.25881	1.31616	0.537828	1.15437	0.754313	0.690918	1.11214	0.173095	1.18446	0.555924	0.910138	0.517049	0.743778	0.81614	0.621782	1.05479	0.956272	0.538934	0.846943	0.0971588	1.11247	0.789701	0.713691	0.854806	0.749987	0.738811	0.880685	0.805763	0.586347	0.38265	0.693627	1.94946	0.701572	1.35417	1.33579	0.862385	1.26724	1.87449	0.947996	1.39728
115.5	0.520211	0.625743	0.193605	1.66086	1.39841	1.30171	2.13369	0.698778	0.728513	1.27574	1.3757	0.530615	1.15498	0.73265	0.727239	1.10905	0.147367	1.16085	0.555123	0.889535	0.526444	0.729781	0.795034	0.595744	1.02332	0.922737	0.544333	0.799136	0.0876029	1.14085	0.80196	0.733646	0.843665	0.740742	0.734308	0.927807	0.811898	0.577458	0.397109	0.679104	1.90504	0.670134	1.36548	1.33435	0.84845	1.27446	1.88875	0.944455	1.38288
116	0.509335	0.622799	0.193269	1.69634	1.39712	1.342	2.17151	0.716008	0.75836	1.29726	1.43127	0.515656	1.13674	0.717911	0.739388	1.10887	0.128185	1.14244	0.561957	0.895095	0.540227	0.730205	0.801603	0.589462	0.997188	0.904815	0.56301	0.772746	0.0788358	1.17476	0.808395	0.730806	0.832426	0.707421	0.708261	0.964138	0.79767	0.572155	0.40674	0.67354	1.82838	0.637086	1.39499	1.30727	0.834198	1.25205	1.8765	0.923984	1.38137
116.5	0.493748	0.631987	0.19611	1.72843	1.37736	1.34493	2.15186	0.720438	0.789624	1.29982	1.49947	0.499199	1.12662	0.696026	0.746876	1.07018	0.116898	1.15717	0.570624	0.921899	0.551224	0.740044	0.809106	0.604043	0.959089	0.89692	0.582486	0.760156	0.0760797	1.20223	0.802681	0.720908	0.8069	0.680841	0.669827	0.993252	0.788459	0.562678	0.41145	0.665198	1.77272	0.601918	1.4092	1.27671	0.842435	1.26288	1.86523	0.903394	1.34855
117	0.464846	0.627314	0.220279	1.77251	1.36729	1.33401	2.13215	0.71389	0.810249	1.31237	1.55137	0.496367	1.11143	0.671144	0.756416	1.03022	0.0998402	1.15736	0.577384	0.974746	0.574482	0.767191	0.808436	0.610095	0.911634	0.873506	0.609458	0.754084	0.0839486	1.2249	0.766033	0.705763	0.764833	0.646905	0.633657	1.01059	0.790614	0.561406	0.412048	0.659468	1.75324	0.569913	1.37379	1.23282	0.836159	1.24975	1.84073	0.880591	1.31179
117.5	0.43522	0.633921	0.243534	1.83756	1.37264	1.28599	2.06266	0.699388	0.821058	1.32686	1.59566	0.514989	1.08326	0.685801	0.775064	1.01621	0.0914887	1.18234	0.569851	1.02908	0.585605	0.786844	0.808083	0.623167	0.880008	0.846358	0.622652	0.763162	0.0943169	1.20558	0.722093	0.683244	0.733974	0.611506	0.617591	0.985603	0.785857	0.556375	0.42102	0.666447	1.68955	0.560828	1.34492	1.21717	0.824316	1.24115	1.80481	0.858234	1.28358
118	0.413669	0.632529	0.267164	1.89569	1.3834	1.24223	1.96698	0.690006	0.812174	1.3702	1.61751	0.537974	1.07888	0.694134	0.796312	1.0178	0.105499	1.19772	0.545249	1.10386	0.58897	0.776004	0.795723	0.623078	0.860878	0.847866	0.642395	0.773845	0.103824	1.16838	0.696624	0.671527	0.707954	0.582633	0.621584	0.956531	0.791506	0.541835	0.434487	0.667341	1.67038	0.555157	1.34977	1.2259	0.818091	1.23448	1.80746	0.85824	1.28163
118.5	0.397083	0.622534	0.286318	1.90734	1.42941	1.1921	1.87302	0.677757	0.79673	1.36602	1.63278	0.552773	1.07707	0.702476	0.815154	1.01338	0.115398	1.21642	0.510682	1.15312	0.585562	0.754721	0.781528	0.605846	0.804541	0.840734	0.635465	0.76488	0.124515	1.14218	0.664874	0.678189	0.687041	0.576473	0.627223	0.931845	0.816178	0.518721	0.451032	0.672488	1.63704	0.541465	1.33168	1.22802	0.802642	1.25088	1.88426	0.880966	1.25164
119	0.395812	0.621341	0.302372	1.91172	1.46554	1.12517	1.83452	0.676455	0.758741	1.35698	1.60922	0.572452	1.07944	0.695933	0.822888	1.03016	0.126229	1.21091	0.475427	1.17453	0.57991	0.729549	0.757168	0.588103	0.752416	0.841703	0.61554	0.761329	0.135131	1.1452	0.643641	0.671713	0.673799	0.568009	0.629215	0.891128	0.816485	0.510892	0.460812	0.667754	1.58168	0.531977	1.30526	1.20807	0.775514	1.25308	1.95936	0.87642	1.23669
119.5	0.412035	0.638377	0.299972	1.90401	1.48668	1.08058	1.77536	0.671478	0.719098	1.32076	1.58149	0.593496	1.07405	0.689176	0.822135	1.04975	0.141051	1.19623	0.440551	1.16703	0.574692	0.688134	0.733462	0.556855	0.716925	0.872041	0.599513	0.765182	0.135453	1.14219	0.652017	0.689093	0.696526	0.559709	0.635098	0.858039	0.81109	0.486541	0.471679	0.643094	1.53976	0.535297	1.29791	1.18139	0.770679	1.26249	2.01003	0.858307	1.22737
120	0.426071	0.656611	0.29825	1.8636	1.48226	1.057	1.74346	0.679453	0.694213	1.26037	1.54521	0.60911	1.06604	0.688168	0.824246	1.03832	0.158591	1.15306	0.416994	1.14814	0.572138	0.673019	0.712857	0.526489	0.695629	0.887	0.588209	0.76157	0.134488	1.17356	0.670755	0.694592	0.700458	0.586379	0.659352	0.832447	0.820723	0.455835	0.471934	0.623419	1.51077	0.537196	1.28141	1.16526	0.772491	1.27727	2.08027	0.837564	1.21789
120.5	0.443059	0.66593	0.296499	1.86454	1.44822	1.03507	1.71068	0.686738	0.672416	1.16342	1.51282	0.619503	1.0491	0.685395	0.831952	1.01687	0.172532	1.12296	0.407722	1.13781	0.562585	0.678545	0.691397	0.499708	0.668095	0.888149	0.570471	0.765931	0.136767	1.1875	0.692439	0.694236	0.697081	0.599625	0.676986	0.810265	0.83661	0.437282	0.477907	0.624255	1.492	0.525362	1.22321	1.13543	0.77303	1.27068	2.13943	0.797474	1.17709
121	0.466798	0.6637	0.300282	1.90496	1.40562	1.02017	1.66244	0.682018	0.643239	1.08102	1.50354	0.646663	1.0285	0.681984	0.85131	0.993036	0.191614	1.11225	0.404123	1.12455	0.558836	0.677654	0.665475	0.482312	0.653864	0.868256	0.582158	0.766312	0.127262	1.17391	0.709476	0.694282	0.673361	0.603642	0.688468	0.795485	0.848115	0.442027	0.481355	0.625635	1.477	0.508673	1.18189	1.11016	0.796253	1.2775	2.15975	0.763981	1.15668
121.5	0.501409	0.646675	0.302012	1.9701	1.38138	1.04652	1.59528	0.668219	0.632862	1.0066	1.52449	0.679451	0.994717	0.691003	0.877084	0.959461	0.216363	1.12229	0.398869	1.1105	0.558757	0.680914	0.65071	0.465243	0.672278	0.83495	0.604096	0.758192	0.120149	1.1499	0.734745	0.694245	0.662798	0.603217	0.707682	0.792284	0.856917	0.444206	0.496651	0.637947	1.48093	0.500115	1.16121	1.10339	0.815697	1.27825	2.17379	0.756291	1.12545
122	0.510132	0.620672	0.301696	2.03685	1.38615	1.05733	1.56741	0.667072	0.63582	0.945602	1.5623	0.682416	0.981797	0.695576	0.911354	0.931365	0.239143	1.14593	0.397027	1.0992	0.550534	0.683596	0.662465	0.482811	0.701415	0.812906	0.628027	0.74185	0.136031	1.14685	0.741711	0.670524	0.636001	0.606104	0.72327	0.783194	0.848491	0.44996	0.512633	0.641313	1.47275	0.486847	1.16905	1.1255	0.808833	1.28051	2.23528	0.747462	1.08118
122.5	0.517216	0.591176	0.296757	2.08649	1.41025	1.0827	1.54011	0.677296	0.62803	0.917534	1.60915	0.667337	1.00743	0.677819	0.947574	0.915574	0.254738	1.16373	0.39094	1.08436	0.526932	0.66968	0.666858	0.494727	0.724033	0.822541	0.64203	0.738617	0.153517	1.1357	0.739161	0.659521	0.621124	0.59278	0.711193	0.777091	0.841776	0.475942	0.516199	0.63761	1.47384	0.465673	1.16883	1.12802	0.805403	1.28003	2.24985	0.761788	1.02169
123	0.519442	0.587656	0.28704	2.08777	1.41768	1.11582	1.53414	0.697702	0.627686	0.892363	1.69914	0.660085	1.02103	0.665711	0.972833	0.904402	0.258552	1.18221	0.400414	1.04095	0.502494	0.660839	0.671939	0.508991	0.757653	0.838129	0.668854	0.725658	0.174865	1.1521	0.719759	0.64889	0.603383	0.580071	0.685432	0.786667	0.853539	0.507028	0.516329	0.617457	1.45852	0.451959	1.17394	1.14548	0.798309	1.31415	2.24819	0.775349	0.966057
123.5	0.514902	0.590251	0.277557	2.06862	1.42088	1.14496	1.53589	0.730126	0.652346	0.904164	1.74418	0.636484	1.04434	0.642926	0.990313	0.919786	0.255965	1.18297	0.41631	0.996853	0.481207	0.658809	0.678917	0.527746	0.803619	0.872494	0.6897	0.737829	0.195626	1.20036	0.726613	0.625069	0.61131	0.565392	0.683633	0.792798	0.85573	0.534816	0.521475	0.613969	1.44128	0.452349	1.18423	1.1298	0.776298	1.35055	2.25306	0.787465	0.907312
124	0.507259	0.601293	0.26592	2.02666	1.43633	1.18036	1.55402	0.766122	0.682989	0.905931	1.73986	0.608658	1.05938	0.617919	1.01122	0.925266	0.236301	1.17812	0.446447	0.976239	0.465033	0.657379	0.667391	0.539798	0.847775	0.919681	0.712682	0.750696	0.213902	1.2325	0.73983	0.613256	0.609706	0.540063	0.681746	0.804884	0.868215	0.575149	0.50902	0.612175	1.43449	0.456013	1.18602	1.11311	0.755846	1.38706	2.24725	0.793323	0.856043
124.5	0.521741	0.599025	0.259269	1.93428	1.43079	1.20068	1.58157	0.801592	0.702033	0.946513	1.69396	0.593824	1.06931	0.603312	1.01096	0.910968	0.222827	1.16645	0.47397	0.965032	0.447883	0.657452	0.652111	0.535748	0.895994	0.957619	0.72766	0.754677	0.218409	1.22992	0.756902	0.603085	0.606159	0.516282	0.687523	0.832258	0.888478	0.62368	0.497647	0.63097	1.44749	0.47709	1.18037	1.06397	0.765354	1.44394	2.19785	0.776459	0.828097
125	0.541515	0.597036	0.242487	1.86172	1.43016	1.19249	1.60627	0.832155	0.713082	0.97656	1.66852	0.57064	1.05619	0.599322	1.00713	0.90712	0.201046	1.14775	0.501893	0.961209	0.439903	0.6545	0.639336	0.536553	0.935186	0.979691	0.739315	0.745151	0.223717	1.20957	0.76478	0.580213	0.599055	0.491864	0.71303	0.860183	0.900083	0.666886	0.501582	0.639267	1.45901	0.500621	1.22302	1.01547	0.783303	1.52351	2.16875	0.74474	0.819493
125.5	0.57032	0.584296	0.229666	1.78528	1.45543	1.18563	1.63241	0.858312	0.723045	0.981343	1.60112	0.555763	1.06821	0.588158	1.00959	0.905118	0.19926	1.13067	0.51829	0.959723	0.439277	0.65755	0.641781	0.544534	0.960828	1.00319	0.73342	0.740954	0.237962	1.19842	0.797651	0.560998	0.627208	0.469034	0.752091	0.887693	0.901128	0.702143	0.512301	0.637802	1.45296	0.518739	1.26875	0.944542	0.804305	1.58997	2.14154	0.725161	0.848742
126	0.60425	0.58975	0.218355	1.69931	1.47298	1.19618	1.66226	0.881222	0.741046	0.958602	1.5841	0.540361	1.08463	0.590426	1.01329	0.896407	0.215195	1.09923	0.531865	0.954892	0.436264	0.665853	0.666589	0.542773	0.987454	1.01429	0.727233	0.718429	0.265181	1.16972	0.836283	0.545904	0.643861	0.465442	0.780394	0.923001	0.881655	0.738323	0.508254	0.61062	1.50107	0.533488	1.32098	0.893149	0.84565	1.61754	2.10325	0.716606	0.871359
126.5	0.615883	0.613726	0.213838	1.64451	1.44633	1.17831	1.68378	0.906201	0.753427	0.961138	1.60143	0.519139	1.0738	0.601862	1.02575	0.912468	0.246581	1.06107	0.530437	0.953235	0.436181	0.668414	0.711279	0.564656	1.01095	1.02378	0.710213	0.703781	0.303796	1.13719	0.861855	0.527362	0.663776	0.47388	0.802085	0.964231	0.86252	0.775564	0.527819	0.58071	1.53304	0.544939	1.36415	0.872571	0.890352	1.63786	2.05479	0.711458	0.901279
127	0.624707	0.64447	0.207608	1.65512	1.43309	1.16622	1.69895	0.924962	0.766043	0.931588	1.67341	0.493718	1.05566	0.600809	1.0231	0.9552	0.267952	1.03459	0.512134	0.936993	0.432555	0.67478	0.731707	0.596706	1.01943	1.00904	0.698888	0.716511	0.342348	1.11585	0.877108	0.515803	0.687197	0.474612	0.833777	0.983114	0.830287	0.797429	0.55208	0.535948	1.56195	0.549081	1.39303	0.881371	0.918882	1.62976	2.01033	0.718299	0.922206
127.5	0.634526	0.671859	0.214379	1.66728	1.41136	1.15937	1.69969	0.940548	0.771749	0.908422	1.69798	0.475365	1.02804	0.600101	1.00825	0.978106	0.292006	1.03437	0.49306	0.911635	0.439816	0.668443	0.755974	0.610794	1.05013	1.00838	0.71001	0.726103	0.372145	1.09136	0.901059	0.51118	0.714984	0.471652	0.87629	0.989797	0.785607	0.815875	0.562645	0.504566	1.57445	0.557636	1.38689	0.900313	0.937265	1.58026	1.90422	0.717353	0.949914
128	0.627029	0.709569	0.222193	1.64134	1.40364	1.14434	1.71205	0.961013	0.776931	0.931721	1.70252	0.450109	0.996123	0.594924	0.958373	0.989494	0.309818	1.04009	0.483833	0.879192	0.445732	0.661019	0.770168	0.625701	1.09338	1.00374	0.728084	0.735242	0.399469	1.06122	0.901303	0.501384	0.725694	0.466918	0.9146	0.978145	0.734301	0.844035	0.565852	0.483823	1.60138	0.576366	1.38121	0.925101	0.966005	1.52163	1.8149	0.734498	0.958654
128.5	0.629824	0.736622	0.231595	1.63953	1.39422	1.11091	1.71748	0.978441	0.774723	0.939735	1.67018	0.415714	0.960792	0.601432	0.909132	0.995592	0.316134	1.07166	0.465142	0.843183	0.442301	0.637675	0.771125	0.642762	1.12536	1.01423	0.727348	0.772542	0.412636	1.03153	0.870583	0.49925	0.751274	0.433429	0.960541	0.966954	0.721705	0.875952	0.574346	0.480355	1.58954	0.605275	1.34071	0.946797	0.948461	1.49828	1.72929	0.726024	0.964591
129	0.662733	0.74404	0.239265	1.60805	1.41324	1.09954	1.70421	0.990661	0.748354	0.939979	1.61393	0.38336	0.956915	0.597906	0.853904	1.00205	0.319771	1.09303	0.459211	0.79008	0.427428	0.613316	0.765402	0.652983	1.15268	0.99781	0.725222	0.807996	0.415294	1.01154	0.829393	0.497276	0.78224	0.41212	0.993738	0.949202	0.69765	0.892443	0.586333	0.497303	1.54783	0.630324	1.32455	0.946075	0.912672	1.48818	1.70704	0.718003	0.970823
129.5	0.692962	0.754268	0.252822	1.55335	1.41422	1.10518	1.67063	0.988528	0.732159	0.955325	1.51081	0.371791	0.934441	0.604598	0.841808	1.00945	0.321958	1.09948	0.461118	0.738974	0.406402	0.589204	0.78188	0.656283	1.17672	0.978268	0.699791	0.840389	0.422148	0.992116	0.796737	0.484955	0.808486	0.408082	0.994885	0.941633	0.687257	0.913557	0.586526	0.521972	1.49063	0.649514	1.30616	0.930774	0.878765	1.50029	1.69515	0.713937	0.964637
130	0.717839	0.774999	0.262183	1.48776	1.38391	1.14218	1.64684	0.981764	0.714648	0.963373	1.4482	0.367551	0.918852	0.618816	0.829963	1.02692	0.326933	1.11724	0.474187	0.699818	0.375759	0.592765	0.798007	0.688137	1.16347	0.944302	0.663178	0.862694	0.428937	0.992913	0.76334	0.478605	0.852255	0.410778	0.972145	0.958256	0.689917	0.922996	0.597669	0.527604	1.46952	0.642539	1.27595	0.92205	0.824828	1.50407	1.76375	0.716291	0.950166
130.5	0.73991	0.779777	0.272639	1.48395	1.33137	1.19667	1.56765	0.948697	0.694855	0.958839	1.40568	0.367585	0.916421	0.649194	0.846836	1.04802	0.322462	1.14702	0.487736	0.67564	0.348829	0.59667	0.826676	0.706575	1.14194	0.893395	0.620772	0.887402	0.435238	0.983417	0.727674	0.473463	0.88101	0.412696	0.942852	0.98801	0.69683	0.942229	0.611883	0.532038	1.4363	0.633606	1.25081	0.93531	0.757182	1.49636	1.77038	0.703642	0.926316
131	0.755145	0.790277	0.278895	1.51942	1.29482	1.25337	1.49695	0.912704	0.683574	0.968817	1.36406	0.388092	0.896865	0.647285	0.860261	1.08351	0.312566	1.15173	0.494544	0.655844	0.322241	0.619175	0.837886	0.715322	1.12446	0.852053	0.586108	0.901826	0.443324	0.977776	0.695739	0.469666	0.893629	0.42466	0.912348	1.01414	0.676282	0.937109	0.629148	0.525309	1.39952	0.599312	1.2323	0.973532	0.714375	1.4479	1.79422	0.713935	0.918746
131.5	0.752391	0.811209	0.270995	1.58037	1.26673	1.26599	1.4488	0.874727	0.680572	0.961392	1.33356	0.410371	0.896509	0.659108	0.864602	1.12035	0.291532	1.17168	0.488956	0.627876	0.299536	0.637129	0.842851	0.713537	1.09222	0.842616	0.574275	0.926664	0.46652	0.981678	0.683031	0.473389	0.901312	0.417375	0.891214	1.03119	0.655523	0.938616	0.624316	0.50688	1.39107	0.560151	1.18701	1.0245	0.690929	1.41765	1.80166	0.704944	0.922968
132	0.738812	0.825935	0.264672	1.64554	1.23882	1.27616	1.42916	0.860269	0.670782	0.944353	1.32892	0.430692	0.921848	0.658666	0.864831	1.15608	0.264117	1.19649	0.504746	0.599402	0.292991	0.655204	0.846137	0.710738	1.07233	0.84192	0.575881	0.935294	0.490056	1.01296	0.674506	0.494605	0.903362	0.39965	0.908642	1.04769	0.62184	0.9633	0.616821	0.497683	1.38224	0.524089	1.12347	1.0721	0.682902	1.35804	1.80676	0.71843	0.940085
132.5	0.720231	0.841077	0.250299	1.70571	1.24341	1.26482	1.38472	0.839964	0.683527	0.924952	1.3088	0.435639	0.960809	0.630556	0.862922	1.19011	0.244653	1.20201	0.52129	0.581739	0.292773	0.653139	0.841724	0.693074	1.04787	0.824122	0.587409	0.954039	0.536042	1.08368	0.67487	0.524854	0.900723	0.384861	0.924084	1.06084	0.592468	0.990309	0.598625	0.50434	1.34168	0.508132	1.09564	1.12209	0.692822	1.32179	1.80917	0.736764	0.93132
133	0.69119	0.852674	0.233741	1.72385	1.24882	1.24442	1.39042	0.84155	0.689031	0.89216	1.27513	0.433732	0.99371	0.595672	0.846002	1.22523	0.226199	1.18107	0.529213	0.54736	0.296419	0.645837	0.819379	0.704104	1.02799	0.838481	0.611516	0.970128	0.562061	1.1541	0.697303	0.537525	0.872736	0.388358	0.917131	1.05357	0.555711	0.997548	0.579672	0.526737	1.34561	0.497062	1.07127	1.17273	0.699297	1.29583	1.89669	0.742855	0.930722
133.5	0.65366	0.836692	0.208926	1.70473	1.25282	1.23453	1.43301	0.852332	0.682017	0.870595	1.24563	0.437719	1.03226	0.595814	0.840436	1.24446	0.209576	1.1724	0.533342	0.535016	0.312593	0.625854	0.816323	0.703621	0.995016	0.83369	0.634052	0.993934	0.587937	1.21438	0.740273	0.537603	0.861201	0.387862	0.898754	1.03544	0.531853	1.03375	0.534878	0.562014	1.33966	0.502832	1.05518	1.20597	0.71338	1.29978	2.00138	0.723559	0.929202
134	0.608842	0.813353	0.188281	1.65462	1.23166	1.26015	1.48752	0.851661	0.682699	0.866029	1.23402	0.435325	1.06436	0.585794	0.830375	1.25164	0.204343	1.14866	0.540483	0.523496	0.327284	0.608486	0.823414	0.699108	0.96306	0.816651	0.661639	1.0195	0.610488	1.27221	0.784016	0.523887	0.852695	0.394556	0.889164	1.0281	0.514542	1.05204	0.495357	0.586676	1.33206	0.513329	1.03262	1.23906	0.709893	1.30698	2.03925	0.728809	0.919785
134.5	0.563346	0.8044	0.157222	1.62426	1.2089	1.29195	1.50942	0.834286	0.674885	0.853421	1.23134	0.422562	1.09388	0.595861	0.818554	1.20941	0.212154	1.11326	0.545833	0.528736	0.338833	0.56381	0.842064	0.699594	0.917035	0.788747	0.680647	1.0464	0.616916	1.32008	0.812297	0.507638	0.828733	0.403081	0.855405	1.03091	0.504153	1.04598	0.455798	0.590352	1.32089	0.524499	1.01228	1.26839	0.694873	1.34861	2.04261	0.732706	0.907212
135	0.529791	0.797858	0.134967	1.58277	1.17122	1.34025	1.55985	0.813316	0.671161	0.849355	1.21503	0.418228	1.1093	0.627092	0.799408	1.1736	0.214157	1.09056	0.54428	0.502008	0.332836	0.537313	0.853258	0.690523	0.887472	0.765554	0.691625	1.06088	0.609017	1.33614	0.815681	0.49007	0.78402	0.408522	0.83387	1.02813	0.48864	1.05869	0.406343	0.586115	1.30682	0.538492	0.964162	1.26582	0.693522	1.36317	2.00082	0.739041	0.942207
135.5	0.514785	0.791125	0.113109	1.54204	1.13025	1.38437	1.61784	0.785693	0.676468	0.856161	1.21955	0.415133	1.11998	0.665517	0.771895	1.13541	0.226907	1.04648	0.534256	0.499484	0.322508	0.5161	0.870741	0.668141	0.847128	0.727934	0.710101	1.07343	0.602317	1.3244	0.805313	0.497538	0.766924	0.404635	0.835152	1.06002	0.473748	1.08518	0.363514	0.583809	1.25026	0.553213	0.917789	1.22774	0.703216	1.367	1.95463	0.754758	0.973565
136	0.510119	0.813954	0.0927773	1.51421	1.0946	1.43799	1.66111	0.766529	0.676555	0.854424	1.22638	0.401423	1.14717	0.679874	0.733703	1.10736	0.242347	1.02086	0.541691	0.492141	0.306187	0.511244	0.883414	0.656216	0.810391	0.696836	0.7484	1.07016	0.585998	1.31835	0.77771	0.506842	0.754697	0.419907	0.843888	1.06968	0.460186	1.08374	0.343177	0.575958	1.2118	0.566316	0.889623	1.16555	0.707111	1.35215	1.85078	0.781832	1.01454
136.5	0.521216	0.835371	0.0799776	1.49365	1.08869	1.48904	1.69965	0.788891	0.688122	0.860755	1.24028	0.395378	1.16106	0.69114	0.707561	1.06742	0.257848	1.03853	0.552115	0.485904	0.298626	0.496498	0.895941	0.655478	0.781804	0.682746	0.76326	1.07837	0.560743	1.29751	0.756837	0.518333	0.743412	0.43158	0.840622	1.08685	0.443621	1.08558	0.323583	0.572648	1.15762	0.581908	0.882101	1.09995	0.729198	1.3241	1.79005	0.807056	1.04244
137	0.545225	0.854689	0.0697576	1.47798	1.06857	1.55501	1.74757	0.830087	0.695186	0.876872	1.25749	0.394552	1.17321	0.70015	0.675752	1.05652	0.259434	1.09088	0.561654	0.449915	0.296501	0.516451	0.879299	0.646763	0.750542	0.684335	0.805825	1.09077	0.551056	1.27937	0.729963	0.521375	0.747022	0.432064	0.850993	1.08668	0.449599	1.09816	0.306153	0.580495	1.13396	0.575351	0.888317	1.03734	0.749848	1.25455	1.73942	0.827623	1.093
137.5	0.568354	0.860762	0.0703181	1.46113	1.06859	1.58984	1.80279	0.867938	0.691014	0.895204	1.31352	0.396091	1.19687	0.710714	0.68651	1.04456	0.257394	1.12667	0.559375	0.423953	0.302534	0.523871	0.87841	0.646578	0.7257	0.689533	0.841347	1.10747	0.540581	1.24399	0.722953	0.524627	0.758078	0.409775	0.856126	1.11145	0.456745	1.0697	0.302519	0.605466	1.1422	0.570428	0.901517	1.01021	0.756344	1.23333	1.71595	0.830098	1.12973
138	0.574243	0.870962	0.0613647	1.47868	1.08153	1.63122	1.84376	0.889855	0.678289	0.913869	1.3927	0.416747	1.21865	0.714614	0.724384	1.01574	0.241526	1.16573	0.572842	0.394002	0.309699	0.548184	0.903783	0.641457	0.705742	0.686552	0.851493	1.13167	0.54128	1.25361	0.718951	0.515951	0.764892	0.385552	0.882107	1.12831	0.463108	1.03205	0.283228	0.619972	1.15204	0.558626	0.92753	0.979843	0.753229	1.23246	1.66152	0.823443	1.18503
138.5	0.573066	0.855097	0.0501035	1.48318	1.09391	1.63501	1.89352	0.91553	0.686044	0.938187	1.50607	0.453414	1.22863	0.713255	0.782534	0.985869	0.222546	1.18273	0.577871	0.356371	0.317466	0.569282	0.942082	0.645063	0.689953	0.692181	0.83556	1.13983	0.543324	1.26482	0.729901	0.513987	0.756638	0.355863	0.917847	1.15664	0.467175	0.994963	0.272227	0.622589	1.13518	0.542961	0.945808	0.982321	0.740845	1.26988	1.6098	0.806144	1.22147
139	0.582982	0.835923	0.0420062	1.50027	1.08333	1.67173	1.92108	0.914673	0.689513	0.970004	1.62513	0.471944	1.23339	0.730867	0.832896	0.965257	0.19209	1.16799	0.594334	0.32026	0.313931	0.602806	0.981002	0.648172	0.684514	0.675851	0.820669	1.11235	0.543212	1.29054	0.725328	0.516752	0.742213	0.331704	0.964394	1.18334	0.482346	0.980351	0.259314	0.623128	1.13479	0.527747	0.957562	1.00456	0.711682	1.30268	1.55947	0.769553	1.25929
139.5	0.584287	0.817942	0.0387446	1.48995	1.08347	1.71015	1.95946	0.908298	0.723269	0.997253	1.73335	0.491566	1.2326	0.745381	0.906853	0.971826	0.163087	1.14303	0.597123	0.299602	0.297975	0.625732	1.02143	0.64485	0.685045	0.662904	0.780349	1.0803	0.538251	1.31153	0.739532	0.525095	0.740845	0.332287	0.996986	1.2163	0.490792	0.945762	0.250576	0.613054	1.13203	0.535173	0.984055	1.01695	0.670897	1.35879	1.55981	0.731023	1.27249
140	0.580355	0.804331	0.0306672	1.47367	1.08895	1.77989	1.99558	0.925003	0.753049	1.01982	1.83445	0.510937	1.22712	0.750523	0.94242	0.983332	0.143632	1.11534	0.594041	0.280344	0.2773	0.64263	1.03875	0.644871	0.696066	0.664514	0.725397	1.05532	0.514324	1.33462	0.747498	0.528867	0.737076	0.353172	1.01638	1.21393	0.506201	0.950046	0.246891	0.593979	1.13508	0.549767	0.992251	1.02312	0.635029	1.42809	1.56174	0.720397	1.25995
140.5	0.593533	0.795679	0.036372	1.44594	1.08541	1.80889	2.01282	0.949959	0.79156	1.04702	1.91361	0.514484	1.2405	0.754142	0.976837	1.02839	0.147393	1.08875	0.578613	0.251675	0.267332	0.627319	1.05619	0.616253	0.71023	0.680113	0.690455	1.02671	0.484392	1.34747	0.750484	0.550367	0.746016	0.370906	1.03024	1.1855	0.53458	0.942534	0.238781	0.573969	1.16344	0.565434	0.997594	1.04107	0.612269	1.49173	1.57963	0.718533	1.22535
141	0.602294	0.799148	0.0517549	1.41931	1.08673	1.86846	2.04771	0.964984	0.832489	1.05437	1.95506	0.497919	1.25741	0.782716	1.00449	1.05454	0.156139	1.08105	0.568461	0.215378	0.269432	0.620714	1.07044	0.591917	0.727586	0.673596	0.679705	1.00122	0.451861	1.35296	0.736725	0.572778	0.752177	0.380392	1.04919	1.17573	0.570653	0.947156	0.224729	0.546283	1.21725	0.576387	0.985188	1.03157	0.598928	1.55162	1.59206	0.729964	1.21585
141.5	0.602341	0.799958	0.0571299	1.38226	1.07941	1.88483	2.08909	0.971817	0.848504	1.03008	1.9654	0.481985	1.27048	0.80893	1.00844	1.0928	0.170122	1.07741	0.549578	0.176605	0.268973	0.624305	1.08712	0.561233	0.729808	0.682308	0.679591	0.977799	0.421732	1.35027	0.716784	0.585098	0.759904	0.388302	1.06352	1.17811	0.596107	0.940188	0.226292	0.523906	1.25411	0.581629	0.963414	0.996919	0.593195	1.62205	1.56809	0.744858	1.23207
142	0.603168	0.788547	0.0707025	1.3612	1.07641	1.85839	2.11449	0.961176	0.862093	1.0072	1.9739	0.463541	1.28407	0.835452	0.995096	1.11546	0.199164	1.06206	0.543248	0.149885	0.280195	0.643786	1.11912	0.533549	0.745877	0.685306	0.685167	0.955365	0.393976	1.33363	0.686791	0.591293	0.744505	0.382275	1.07937	1.17784	0.605249	0.935895	0.224169	0.51501	1.277	0.588304	0.917439	0.968271	0.589117	1.68622	1.48924	0.753086	1.22718
142.5	0.5924	0.764465	0.0806773	1.37628	1.04625	1.83477	2.12738	0.953524	0.888491	1.00234	1.95889	0.457201	1.27123	0.856366	0.999374	1.14974	0.2217	1.07159	0.547584	0.134292	0.300518	0.692335	1.16975	0.489126	0.769413	0.666896	0.708118	0.923276	0.374277	1.31454	0.65628	0.602848	0.734369	0.384499	1.11634	1.19607	0.595712	0.916945	0.220897	0.496791	1.29436	0.581078	0.898556	0.93025	0.578458	1.67733	1.40852	0.735259	1.22731
143	0.592189	0.751987	0.0829132	1.38289	1.02382	1.85739	2.16846	0.947504	0.895347	0.993107	1.98748	0.433869	1.25628	0.872926	1.00429	1.16832	0.230573	1.11036	0.560595	0.131016	0.310959	0.747044	1.20131	0.460831	0.796893	0.648904	0.723466	0.883238	0.354665	1.29756	0.615569	0.61459	0.710203	0.395324	1.14413	1.22266	0.576806	0.894571	0.235993	0.480786	1.30282	0.573119	0.857295	0.909038	0.564582	1.66901	1.32494	0.707468	1.22323
143.5	0.605686	0.751658	0.0923965	1.38477	0.989031	1.84038	2.15601	0.951411	0.902413	0.986407	2.03212	0.422114	1.22637	0.88042	0.989684	1.1883	0.229344	1.13966	0.566762	0.138444	0.305305	0.779684	1.23048	0.426923	0.813805	0.640555	0.709738	0.845419	0.335736	1.27863	0.581416	0.617717	0.682762	0.417456	1.16187	1.26134	0.568811	0.874088	0.246946	0.477608	1.31112	0.575012	0.823771	0.905918	0.538818	1.64432	1.26475	0.678123	1.18811
144	0.626155	0.76186	0.113365	1.38657	0.983944	1.84232	2.09747	0.954521	0.929818	1.00454	2.10699	0.421672	1.20421	0.894325	1.01258	1.19805	0.224845	1.14429	0.581241	0.148982	0.307394	0.803538	1.24868	0.397449	0.851962	0.625941	0.692771	0.83004	0.31547	1.25052	0.563077	0.618106	0.654035	0.434049	1.19	1.31029	0.551394	0.844959	0.243112	0.478355	1.34708	0.572768	0.812875	0.911659	0.530513	1.59361	1.26752	0.651933	1.12487
144.5	0.654581	0.778641	0.128616	1.38505	0.988889	1.85529	2.03192	0.984251	0.946783	1.034	2.15916	0.410543	1.18804	0.901403	1.02077	1.20221	0.225036	1.17425	0.584622	0.150854	0.297965	0.817421	1.24484	0.366161	0.877861	0.619499	0.678822	0.827053	0.301929	1.23536	0.558393	0.619579	0.63444	0.459235	1.22781	1.38363	0.549566	0.826844	0.244844	0.49312	1.40754	0.572366	0.831083	0.944669	0.530373	1.54529	1.30763	0.638216	1.07664
145	0.696866	0.793474	0.14751	1.38235	1.00514	1.84299	2.00597	1.01203	0.972675	1.02045	2.2183	0.384272	1.19727	0.923434	1.03245	1.17008	0.225925	1.17753	0.59792	0.156064	0.301367	0.812089	1.21584	0.345484	0.897069	0.620907	0.670489	0.844689	0.304949	1.23018	0.557262	0.617898	0.60687	0.480235	1.25363	1.43887	0.565633	0.819995	0.250058	0.516166	1.44581	0.567306	0.839004	0.971855	0.531556	1.50779	1.36319	0.645015	1.05627
145.5	0.736049	0.798712	0.172174	1.36026	1.01398	1.82551	1.97846	1.0531	1.01424	0.988034	2.2411	0.374503	1.19667	0.957344	1.05779	1.13822	0.219456	1.16694	0.611916	0.142874	0.302409	0.784914	1.15971	0.333404	0.922507	0.616101	0.66412	0.874696	0.315211	1.22701	0.559437	0.605659	0.595572	0.497143	1.27503	1.4894	0.577993	0.807565	0.254541	0.546479	1.47677	0.566569	0.843911	0.998369	0.527289	1.45951	1.40857	0.66182	1.05464
146	0.76875	0.799489	0.189089	1.38185	1.03524	1.83938	1.94474	1.07644	1.04725	0.984634	2.23891	0.351062	1.17857	0.97423	1.08715	1.12344	0.230491	1.15951	0.626254	0.13744	0.305622	0.766786	1.07904	0.329935	0.955419	0.618572	0.681529	0.916137	0.338362	1.26066	0.557924	0.608437	0.601688	0.503589	1.26917	1.5195	0.582508	0.789476	0.266087	0.58099	1.50971	0.554517	0.85284	1.01404	0.54069	1.41226	1.45637	0.680435	1.03363
146.5	0.787659	0.79582	0.198666	1.41338	1.03475	1.86156	1.93589	1.09176	1.08244	0.959392	2.20392	0.343167	1.16344	0.95153	1.08089	1.11718	0.247096	1.16262	0.635784	0.141256	0.304295	0.750459	0.997077	0.322749	0.994231	0.622586	0.691164	0.954687	0.361322	1.31169	0.561934	0.625073	0.614302	0.520373	1.23528	1.51789	0.59658	0.782678	0.287849	0.599528	1.52323	0.55015	0.855378	1.03254	0.539966	1.38615	1.484	0.711192	1.05067
147	0.821598	0.784299	0.204053	1.41367	1.02382	1.8903	1.92686	1.08809	1.13197	0.925021	2.20172	0.345136	1.13272	0.945991	1.08987	1.11141	0.253414	1.15291	0.65211	0.146987	0.311813	0.753007	0.944344	0.3346	1.03123	0.629547	0.706189	0.958971	0.374393	1.36001	0.562246	0.628728	0.628533	0.533127	1.17881	1.51628	0.600156	0.772244	0.311877	0.595907	1.48599	0.549758	0.860811	1.01416	0.551194	1.37651	1.49017	0.746321	1.07218
147.5	0.843947	0.773889	0.21067	1.44093	1.00305	1.89433	1.86519	1.07136	1.14756	0.905598	2.23356	0.348485	1.09096	0.939597	1.0889	1.11437	0.262506	1.13918	0.676501	0.151161	0.306719	0.761158	0.925348	0.348014	1.04199	0.637535	0.726751	0.933749	0.390946	1.42346	0.568797	0.616034	0.653216	0.541587	1.11579	1.54522	0.59051	0.758248	0.337497	0.596699	1.45993	0.562375	0.863613	1.01375	0.554387	1.38104	1.52764	0.773317	1.07402
148	0.858243	0.776203	0.221151	1.51766	1.00014	1.89505	1.81996	1.05046	1.15652	0.91596	2.22601	0.35273	1.01769	0.912268	1.07886	1.12792	0.275761	1.1397	0.702364	0.165108	0.317059	0.78327	0.911648	0.360823	1.03017	0.639194	0.749279	0.903448	0.403785	1.47375	0.578216	0.60878	0.672391	0.556515	1.06934	1.56471	0.580695	0.753366	0.36784	0.590352	1.43453	0.567583	0.888642	1.02137	0.557928	1.38852	1.58221	0.796518	1.0578
148.5	0.866219	0.772418	0.231303	1.55239	0.998632	1.8966	1.7965	1.0458	1.1766	0.910695	2.27538	0.370994	0.978299	0.895042	1.05015	1.11671	0.283043	1.12285	0.723232	0.169841	0.336456	0.820532	0.904738	0.360304	1.01278	0.652268	0.754015	0.868019	0.414056	1.50712	0.604033	0.584265	0.664059	0.563255	1.04513	1.61393	0.563444	0.749713	0.402388	0.585859	1.40622	0.582218	0.926968	1.04157	0.559182	1.37409	1.64457	0.818379	1.05908
149	0.879771	0.785142	0.245666	1.57808	1.01504	1.86675	1.81826	1.06262	1.18187	0.92232	2.38931	0.376184	0.944143	0.901065	1.05691	1.1008	0.29962	1.11369	0.742578	0.168315	0.363415	0.844701	0.910136	0.370596	0.986423	0.671811	0.764804	0.820131	0.431211	1.54453	0.617415	0.544366	0.640109	0.556533	1.03022	1.6746	0.539958	0.748674	0.429783	0.589375	1.38942	0.586489	0.962895	1.05593	0.565754	1.38207	1.71768	0.840989	1.02003
149.5	0.868984	0.802953	0.259746	1.6297	1.05116	1.86787	1.87791	1.08262	1.18689	0.928569	2.49745	0.383185	0.912194	0.898221	1.04877	1.08701	0.314408	1.099	0.760849	0.170665	0.376143	0.853728	0.892985	0.366364	0.964003	0.68824	0.770411	0.786271	0.462802	1.5756	0.638788	0.526224	0.621603	0.559411	1.03883	1.73806	0.524261	0.762652	0.465845	0.594238	1.40032	0.569608	0.974645	1.09635	0.556694	1.39035	1.79266	0.849428	0.976045
150	0.865205	0.820801	0.260818	1.6616	1.10585	1.87774	1.94937	1.10332	1.2015	0.931354	2.54974	0.391358	0.872417	0.881283	1.04121	1.06878	0.340256	1.10626	0.753629	0.169475	0.390679	0.855463	0.864036	0.35936	0.955601	0.708676	0.752755	0.776342	0.488889	1.6014	0.658127	0.518736	0.6067	0.567328	1.05512	1.77776	0.5086	0.756952	0.498691	0.59406	1.38797	0.550703	0.979388	1.12479	0.539077	1.41653	1.83187	0.852327	0.94871
150.5	0.878891	0.805176	0.25114	1.65828	1.1283	1.87887	1.99709	1.14233	1.22964	0.9149	2.63681	0.38396	0.848907	0.87716	1.03335	1.03456	0.368361	1.08181	0.728812	0.177313	0.396354	0.865344	0.837231	0.357323	0.948167	0.745641	0.743146	0.759994	0.513668	1.63273	0.690746	0.50229	0.600195	0.558814	1.04839	1.82642	0.503942	0.752512	0.51724	0.598464	1.37409	0.539494	0.958793	1.11749	0.532379	1.42408	1.87354	0.849644	0.932386
151	0.898445	0.78213	0.240761	1.65938	1.1227	1.86689	2.05272	1.16159	1.24185	0.904207	2.67939	0.372607	0.817147	0.88346	1.02891	1.01119	0.386735	1.05551	0.709868	0.192285	0.388066	0.853747	0.813716	0.364045	0.937918	0.761132	0.757712	0.741809	0.544079	1.63358	0.705451	0.491815	0.611929	0.559698	1.04538	1.87816	0.513713	0.750834	0.533232	0.59835	1.36402	0.520384	0.917373	1.10501	0.529267	1.45758	1.85841	0.852413	0.907626
151.5	0.90955	0.730517	0.22075	1.66489	1.10325	1.86681	2.04739	1.17513	1.27152	0.904557	2.67801	0.368822	0.778697	0.892627	1.01658	0.990113	0.39222	1.05112	0.69123	0.214485	0.383786	0.848422	0.799592	0.355306	0.93504	0.757394	0.773082	0.733516	0.569113	1.6207	0.729101	0.486735	0.61288	0.583251	1.05413	1.88799	0.539985	0.738944	0.543896	0.592035	1.35882	0.50712	0.85369	1.11353	0.51524	1.46919	1.8395	0.835618	0.906832
152	0.928194	0.672943	0.201847	1.69746	1.08967	1.84735	2.03304	1.17401	1.30174	0.90781	2.658	0.377945	0.765629	0.874093	1.00978	0.972566	0.398524	1.03937	0.680103	0.226804	0.393803	0.831361	0.798787	0.353442	0.912655	0.735059	0.798687	0.740933	0.585564	1.59758	0.753023	0.480237	0.612743	0.589858	1.06289	1.85882	0.554254	0.730537	0.543121	0.604644	1.35509	0.49806	0.779554	1.10253	0.505007	1.47038	1.82463	0.823834	0.919552
152.5	0.972511	0.62062	0.183486	1.70307	1.05888	1.83374	2.00526	1.16407	1.34395	0.916123	2.64447	0.390438	0.78142	0.855525	1.0093	0.960099	0.390978	1.01784	0.681138	0.23858	0.401931	0.819289	0.784297	0.357344	0.880038	0.718091	0.838499	0.748935	0.610007	1.55904	0.794043	0.472602	0.614714	0.593145	1.07464	1.86778	0.568876	0.749194	0.528249	0.614685	1.39074	0.496975	0.696615	1.07178	0.515809	1.46754	1.79937	0.819984	0.89857
153	1.0064	0.59344	0.177262	1.71609	1.03328	1.83828	1.99719	1.12016	1.33961	0.943109	2.62925	0.411702	0.815122	0.838482	1.01249	0.961587	0.394076	1.00543	0.683728	0.246529	0.400884	0.808025	0.794206	0.347111	0.856944	0.701366	0.851871	0.759939	0.630632	1.51035	0.818957	0.476745	0.597269	0.606588	1.12542	1.88068	0.563605	0.753418	0.516185	0.604635	1.43694	0.497707	0.646725	1.04568	0.520946	1.46435	1.7626	0.818883	0.875598
153.5	1.04064	0.553406	0.172907	1.7504	1.03808	1.84608	1.94152	1.08502	1.34394	0.958583	2.61645	0.433942	0.847907	0.809807	1.0271	0.976844	0.404658	1.00561	0.684866	0.253061	0.405521	0.796831	0.786207	0.332815	0.853748	0.704768	0.828001	0.767276	0.659638	1.46253	0.839339	0.482431	0.571354	0.627021	1.16199	1.84993	0.552325	0.751431	0.495619	0.600075	1.46158	0.50515	0.59828	1.00355	0.525545	1.46632	1.74817	0.809512	0.860019
154	1.09464	0.526926	0.179939	1.758	1.03426	1.82138	1.93552	1.07545	1.36961	0.945943	2.57014	0.458432	0.876122	0.773672	1.04292	0.985585	0.422775	0.986891	0.702641	0.263393	0.405517	0.792843	0.754542	0.334331	0.833963	0.715647	0.792845	0.760224	0.694379	1.39461	0.864285	0.488215	0.575606	0.631134	1.1604	1.80844	0.525734	0.755846	0.485966	0.604603	1.48588	0.512335	0.564798	0.945671	0.528654	1.45596	1.72707	0.809608	0.848321
154.5	1.14873	0.514634	0.181943	1.74492	1.00862	1.80242	1.90443	1.08564	1.36364	0.946212	2.51479	0.463848	0.903535	0.762121	1.04893	0.990078	0.451115	0.961797	0.716697	0.2766	0.402939	0.790697	0.709072	0.336579	0.842257	0.740671	0.749134	0.743256	0.712097	1.35246	0.874961	0.494324	0.573492	0.626606	1.14868	1.75864	0.50864	0.748929	0.484549	0.587747	1.51628	0.53635	0.544062	0.925247	0.531242	1.41797	1.72553	0.805535	0.839672
155	1.1467	0.504167	0.180134	1.71888	0.991157	1.80775	1.91808	1.09735	1.34569	0.964719	2.4445	0.460057	0.929021	0.771625	1.06408	0.996025	0.483526	0.92804	0.736964	0.294464	0.400135	0.785437	0.680293	0.336287	0.860745	0.752885	0.719573	0.727294	0.705345	1.33081	0.870623	0.498677	0.555829	0.627034	1.14948	1.66341	0.500874	0.720151	0.497254	0.583076	1.52515	0.567083	0.544907	0.881259	0.53579	1.38371	1.75848	0.800398	0.836902
155.5	1.13126	0.489491	0.17458	1.69181	1.00113	1.79761	1.91253	1.11729	1.35694	0.975467	2.36838	0.455577	0.935603	0.781434	1.07513	1.00618	0.503521	0.909308	0.765186	0.30018	0.390516	0.780952	0.628634	0.365077	0.863268	0.774383	0.694527	0.706726	0.716976	1.32714	0.870049	0.48777	0.54686	0.646476	1.10426	1.56065	0.517262	0.7117	0.508469	0.59054	1.53447	0.602543	0.525459	0.855998	0.527654	1.3925	1.79781	0.80199	0.833279
156	1.13653	0.495704	0.172902	1.63899	1.00962	1.82446	1.94648	1.13913	1.34057	0.991869	2.26011	0.4511	0.946301	0.777894	1.10175	1.01899	0.509362	0.895613	0.769943	0.304685	0.395032	0.785821	0.589135	0.404125	0.865964	0.768659	0.704562	0.702324	0.714314	1.35651	0.879538	0.466422	0.537082	0.660444	1.07299	1.50035	0.516599	0.704011	0.523682	0.606764	1.56289	0.62598	0.511115	0.835134	0.527135	1.38924	1.88093	0.802631	0.830458
156.5	1.11605	0.497561	0.156449	1.57057	1.03535	1.86672	1.93374	1.13632	1.3038	1.03349	2.15688	0.430319	0.978282	0.785247	1.1295	1.03664	0.518175	0.892	0.745943	0.295624	0.388476	0.799186	0.574631	0.450481	0.871471	0.751661	0.733449	0.691681	0.70862	1.39898	0.86523	0.454911	0.513741	0.677584	1.0826	1.46148	0.520203	0.712267	0.537491	0.638481	1.58527	0.650634	0.501368	0.81554	0.53804	1.37153	1.96719	0.797985	0.794852
157	1.09336	0.50409	0.15017	1.49433	1.07355	1.87284	1.93548	1.10696	1.28394	1.06724	2.06991	0.413091	1.00621	0.793716	1.14183	1.03806	0.504605	0.891881	0.708151	0.288568	0.379161	0.798816	0.58106	0.495698	0.849985	0.74862	0.766119	0.678518	0.716056	1.42677	0.855417	0.435559	0.492144	0.707199	1.08439	1.46224	0.513743	0.717517	0.548538	0.653584	1.60646	0.665376	0.50412	0.77805	0.540107	1.37423	2.08949	0.789599	0.751991
157.5	1.11383	0.51305	0.14296	1.45862	1.12175	1.84938	1.88829	1.07722	1.26087	1.1185	2.01086	0.416335	1.02934	0.791398	1.12636	1.05602	0.482788	0.899598	0.668997	0.270239	0.374668	0.815969	0.577052	0.544236	0.816954	0.753794	0.773106	0.651642	0.734573	1.4458	0.84619	0.411176	0.465551	0.743349	1.04415	1.47375	0.51411	0.726958	0.551746	0.674184	1.63945	0.656442	0.504443	0.776053	0.536459	1.36451	2.1936	0.774946	0.71218
158	1.14785	0.524723	0.135394	1.41224	1.15607	1.83508	1.84258	1.05899	1.25702	1.15003	1.97591	0.413011	1.03933	0.809209	1.10413	1.07375	0.459053	0.918489	0.6286	0.261632	0.375334	0.846395	0.589384	0.576356	0.797877	0.753602	0.801391	0.638612	0.755391	1.45666	0.856195	0.395402	0.445254	0.745431	1.01112	1.50217	0.507611	0.738244	0.562781	0.696993	1.66646	0.634788	0.525158	0.77596	0.549023	1.34694	2.2628	0.742129	0.667155
158.5	1.16055	0.540742	0.118339	1.37694	1.16384	1.80828	1.78115	1.03486	1.28845	1.19976	1.96325	0.420354	1.05056	0.837199	1.06732	1.06998	0.453683	0.927712	0.625998	0.254514	0.382077	0.85987	0.612623	0.594686	0.770872	0.751622	0.825604	0.628713	0.79888	1.4632	0.88111	0.381157	0.437787	0.756234	0.991263	1.52136	0.520917	0.754174	0.579231	0.688973	1.67625	0.629885	0.552763	0.75638	0.568074	1.3287	2.30248	0.709819	0.629404
[truncated: 1,026 more columns]

## Sheet: Fig 7
Before TTX	Original rank	24 hours after TTX	Multiplicative scaling
419.2	1	462.6	478.088
434	2	483	494.967
437	3	554.4	498.389
437.6	4	492	499.073
448.4	5	561.2	511.39
453	6	494.2	516.636
454	7	585.6	517.777
457.4	8	508.6	521.654
458.6	9	482.2	523.023
467.8	10	561.8	533.515
468.2	11	608.2	533.971
471.8	12	613.8	538.077
473	13	545	539.446
474	14	458	540.586
479.6	15	530.2	546.973
482.8	16	628.2	550.622
483.8	17	606	551.763
488.4	18	738.6	557.009
493.6	19	718.6	562.94
493.6	20	718.4	562.94
499.6	21	781	569.782
500.8	22	582.2	571.151
508.4	23	692.4	579.819
509	24	608.6	580.503
514.4	25	550.2	586.662
517.2	26	698	589.855
530.6	27	603.2	605.137
539.4	28	474.8	615.173
540.4	29	684.6	616.314
540.8	30	709	616.77
542.8	31	618.2	619.051
543.8	32	607.4	620.192
547.6	33	714	624.525
547.8	34	573.6	624.753
551.2	35	767	628.631
553	36	466.6	630.684
558.2	37	638.2	636.614
564	38	646.2	643.229
568.4	39	700.4	648.247
569.6	40	647.6	649.616
574.6	41	756.2	655.318
579.2	42	699.4	660.564
580.4	43	585.2	661.933
581.4	44	614.8	663.073
585.8	45	528.6	668.092
586.6	46	711.4	669.004
590.8	47	601.8	673.794
592.8	48	965.2	676.075
593.2	49	855.4	676.531
594	50	701	677.443
594.2	51	598.8	677.672
597.4	52	693.2	681.321
597.6	53	913.2	681.549
602.2	54	665.4	686.795
604.4	55	570.8	689.304
607.6	56	694.6	692.954
608.4	57	894.8	693.866
614.4	58	647.6	700.709
615.8	59	817.8	702.306
624.4	60	774.8	712.114
630.2	61	839.2	718.729
631.2	62	645.2	719.869
634.4	63	818	723.519
634.6	64	854.6	723.747
644.4	65	775.8	734.924
657.4	66	819.6	749.75
660	67	788.2	752.715
663.8	68	905.6	757.049
668.4	69	981.4	762.295
670.4	70	793.4	764.576
673.6	71	767	768.225
683	72	818	778.946
685.8	73	847.4	782.139
686	74	983.2	782.367
699.8	75	607.6	798.106
703	76	629.4	801.756
713	77	577.4	813.16
716.4	78	686.8	817.038
728	79	1444.4	830.267
730	80	804.2	832.548
735.8	81	864.4	839.163
755.2	82	1003.8	861.288
757	83	934	863.341
758.6	84	1048.6	865.166
763.8	85	1063	871.097
768.2	86	1086.4	876.115
773.4	87	720.8	882.045
787.8	88	946	898.468
805.6	89	990.8	918.768
814.2	90	716.2	928.577
818	91	920	932.91
820.8	92	887.6	936.104
822.8	93	1311.2	938.385
824.8	94	1015	940.666
825.2	95	852.2	941.122
847	96	856.2	965.984
862.2	97	862.4	983.319
885.6	98	947.4	1010.01
894.6	99	866.2	1020.27
909.6	100	812.6	1037.38
915.4	101	834.8	1043.99
919	102	1252.6	1048.1
921.4	103	969	1050.84
943.2	104	1343	1075.7
944.4	105	1025	1077.07
951	106	919.4	1084.59
953.4	107	995.4	1087.33
961.4	108	842.2	1096.45
980.6	109	872.6	1118.35
984.2	110	1024.2	1122.46
995.2	111	1158.4	1135
1012.2	112	1174.4	1154.39
1027	113	1161.6	1171.27
1050.4	114	941.4	1197.96
1066.6	115	1112.2	1216.43
1097.4	116	1135.6	1251.56
1134.2	117	1311.4	1293.53
1150.4	118	928.4	1312.01
1169.6	119	1206	1333.9
1200.4	120	1343	1369.03
1206.6	121	877.2	1376.1
1224.6	122	1291.6	1396.63
1279.8	123	1511.6	1459.58
1316.6	124	1419.2	1501.55
1385	125	1457.6	1579.56
1456.6	126	1248.8	1661.22
1458.8	127	1384.6	1663.73

## Sheet: Fig 8
Before CCh	Original rank	24 hours after CCh	Multiplicative scaling
347	1	615	406.444
354.6	2	383	415.346
367.8	3	453	430.807
368	4	453	431.041
375	5	392.4	439.24
375.8	6	575.4	440.177
387.6	7	584.2	453.999
388.4	8	437.2	454.936
389.8	9	511.2	456.576
391.4	10	549.8	458.45
399	11	517	467.352
402.2	12	400.2	471.1
415.6	13	547.4	486.795
415.8	14	461.6	487.03
422.6	15	464.6	494.994
426	16	456	498.977
426.4	17	398.8	499.445
427.6	18	465.4	500.851
428.6	19	368.8	502.022
433	20	586.2	507.176
434.4	21	463.2	508.816
436.6	22	488.4	511.393
444	23	417.4	520.06
448.4	24	448.4	525.214
448.8	25	419	525.683
449.6	26	505	526.62
449.8	27	777.8	526.854
455.6	28	557.8	533.648
457.6	29	509.2	535.99
458.2	30	416.4	536.693
462.4	31	526.2	541.612
463.6	32	653	543.018
464.6	33	608.2	544.189
467.6	34	613.2	547.703
472.6	35	571.2	553.56
475.2	36	432	556.605
475.2	37	547.6	556.605
478	38	706.8	559.885
478.8	39	810.6	560.822
481.4	40	727	563.867
484.2	41	691.4	567.147
489	42	600.4	572.769
506.8	43	527.2	593.619
509.4	44	526.8	596.664
509.6	45	628	596.898
510.8	46	559	598.304
511.2	47	370.4	598.772
511.6	48	633.4	599.241
518.6	49	493.2	607.44
521	50	508.4	610.251
521.6	51	747.2	610.954
522.2	52	442	611.657
523.8	53	898.2	613.531
524	54	667.6	613.765
531.6	55	946.2	622.667
533.4	56	786.8	624.775
534.8	57	581.2	626.415
538.6	58	676.8	630.866
540.6	59	618.6	633.209
550.2	60	536	644.453
550.8	61	489.4	645.156
551.2	62	623.2	645.625
551.2	63	578.2	645.625
553.2	64	621.8	647.967
556.4	65	780	651.715
559.8	66	769.2	655.698
563	67	818.8	659.446
563.2	68	767.4	659.68
573.8	69	756.4	672.096
581.8	70	771.6	681.467
586.4	71	544.4	686.855
594.6	72	583.6	696.459
597	73	495.2	699.27
600.4	74	624.2	703.253
604.4	75	527	707.938
606	76	686.2	709.812
609.6	77	1100.6	714.029
609.8	78	526	714.263
617	79	969.4	722.697
619.2	80	940.6	725.273
622	81	574.4	728.553
623.2	82	644.6	729.959
623.2	83	719	729.959
628.2	84	752.4	735.815
631.8	85	642.6	740.032
633	86	617	741.437
634.4	87	888.2	743.077
636.2	88	727	745.186
640.8	89	705.2	750.574
645.2	90	575.8	755.727
661.2	91	643.8	774.468
674	92	641.8	789.461
677	93	835.4	792.975
704.8	94	721.6	825.537
709.8	95	442.4	831.394
729	96	550	853.883
739.6	97	871	866.299
746.4	98	1191.8	874.264
746.6	99	646	874.498
766.6	100	638.6	897.924
814.4	101	1220.4	953.913
828.8	102	1098.6	970.779
898	103	1028.4	1051.83
915.8	104	1041	1072.68
933.2	105	1086.6	1093.06
967.8	106	1222	1133.59

## Sheet: Fig 9
ε = 0.992	Original rank	24 hours ε = 0.995	Multiplicative scaling
0.359548	1	0.875161	0.409885
0.403606	2	0.725511	0.460111
0.489378	3	1.10267	0.557891
0.514819	4	0.95639	0.586893
0.551383	5	0.432953	0.628577
0.554744	6	0.778336	0.632408
0.577303	7	0.906197	0.658126
0.580357	8	0.848025	0.661607
0.601944	9	0.706165	0.686216
0.618754	10	0.654328	0.70538
0.639177	11	0.70864	0.728661
0.646434	12	0.594232	0.736935
0.647635	13	0.805194	0.738304
0.649059	14	0.483001	0.739927
0.662558	15	0.759008	0.755317
0.667202	16	0.740556	0.76061
0.681054	17	0.781573	0.776402
0.681229	18	0.806827	0.776601
0.685141	19	0.600693	0.781061
0.687655	20	0.784253	0.783926
0.688869	21	1.11921	0.785311
0.690725	22	0.794841	0.787426
0.719585	23	0.742665	0.820327
0.722032	24	0.791663	0.823117
0.729788	25	0.778498	0.831959
0.738683	26	1.02585	0.842099
0.739084	27	0.757479	0.842556
0.740731	28	0.938693	0.844434
0.74977	29	1.31584	0.854738
0.750494	30	1.21254	0.855563
0.751302	31	0.635546	0.856485
0.752454	32	0.83974	0.857797
0.754359	33	0.683071	0.859969
0.759656	34	1.04526	0.866008
0.766384	35	0.927773	0.873678
0.787494	36	0.981018	0.897744
0.788178	37	0.978018	0.898523
0.796674	38	0.987504	0.908208
0.811618	39	1.05685	0.925245
0.812436	40	0.905246	0.926176
0.81791	41	0.880033	0.932417
0.818662	42	0.722657	0.933274
0.834343	43	1.20448	0.951151
0.842922	44	0.619183	0.960932
0.863079	45	1.42138	0.98391
0.866519	46	1.15801	0.987832
0.869064	47	0.971632	0.990733
0.869573	48	1.3396	0.991313
0.872154	49	0.957933	0.994256
0.894755	50	0.866539	1.02002
0.895348	51	1.02195	1.0207
0.900878	52	0.871851	1.027
0.907774	53	0.799017	1.03486
0.912831	54	0.958815	1.04063
0.922059	55	1.43741	1.05115
0.927785	56	1.23258	1.05767
0.930927	57	1.41381	1.06126
0.931236	58	1.47691	1.06161
0.935089	59	0.676299	1.066
0.949187	60	0.843394	1.08207
0.961839	61	1.18802	1.0965
0.964129	62	0.895123	1.09911
0.977235	63	1.17481	1.11405
0.981162	64	0.90538	1.11852
0.988513	65	1.12117	1.12691
0.995383	66	1.03792	1.13474
1.00032	67	1.33392	1.14037
1.00215	68	1.3558	1.14246
1.00234	69	1.40259	1.14267
1.00993	70	0.918844	1.15133
1.01182	71	0.963726	1.15347
1.01195	72	1.54543	1.15362
1.01701	73	1.04213	1.1594
1.0279	74	1.00598	1.17181
1.03005	75	1.38165	1.17426
1.03641	76	1.64598	1.18151
1.04935	77	0.919664	1.19626
1.05013	78	1.39914	1.19715
1.05566	79	1.51901	1.20345
1.05592	80	1.10197	1.20375
1.07854	81	1.04312	1.22953
1.08617	82	1.32599	1.23823
1.08969	83	1.03641	1.24225
1.08974	84	1.47973	1.2423
1.11686	85	1.30386	1.27321
1.12305	86	1.19217	1.28027
1.12358	87	1.06375	1.28089
1.12879	88	1.0488	1.28682
1.15243	89	1.53939	1.31377
1.15713	90	1.45126	1.31912
1.16106	91	1.09081	1.32361
1.16551	92	0.662593	1.32868
1.17619	93	1.57346	1.34085
1.18233	94	1.36144	1.34786
1.18599	95	1.29288	1.35203
1.19039	96	1.37105	1.35705
1.24268	97	1.58745	1.41666
1.24526	98	2.08593	1.4196
1.24942	99	0.861123	1.42434
1.26003	100	1.1044	1.43644
1.26044	101	1.16198	1.4369
1.2751	102	1.36914	1.45361
1.28766	103	1.08393	1.46793
1.30429	104	1.20305	1.48689
1.30624	105	2.06497	1.48912
1.30638	106	1.23693	1.48927
1.31889	107	1.6098	1.50354
1.32325	108	1.70971	1.5085
1.33299	109	1.13571	1.5196
1.35377	110	1.0275	1.54329
1.36793	111	1.35728	1.55944
1.36822	112	1.54162	1.55977
1.39207	113	1.92232	1.58696
1.39338	114	2.28148	1.58846
1.40136	115	1.35125	1.59755
1.40263	116	1.1832	1.599
1.41194	117	1.1321	1.60961
1.44254	118	1.16208	1.64449
1.46757	119	1.57342	1.67303
1.47656	120	1.58853	1.68328
1.49584	121	1.72973	1.70526
1.49799	122	1.66595	1.70771
1.53197	123	2.02493	1.74645
1.53784	124	1.13042	1.75314
1.6509	125	2.02342	1.88203
1.70012	126	1.18039	1.93814
2.03292	127	2.40371	2.31752

## Sheet: Fig 10
Synapse #	1	2	3	4	5	6	7	8	9	10	11	12	13	14	15	16	17	18	19	20	21	22	23	24	25
Time
0	0	0	0	0	0	0	0	0	0	0	0	0	0	0	0	0	0	0	0	0	0	0	0	0	0
0.5	0.0565577	0.118548	0.166216	0.115896	0.0566357	0.0310599	0.130478	0.0102411	-0.0169869	0.0882739	-0.0470423	0.0304562	-0.0291649	0.204644	0.192178	0.278997	-0.0308735	0.202321	0.133028	0.171053	0.0704553	0.0983314	0.0742797	0.130315	0.0545058
1	0.196418	-0.00818735	0.179238	0.121433	0.231065	0.0131777	-0.0190518	-0.090478	0.0324376	0.162945	0.0688158	0.00803705	0.0981366	0.303961	0.150473	0.28772	0.0841413	0.136882	0.192138	0.144933	0.126547	0.120032	0.115924	0.234171	0.282643
1.5	0.183656	0.183864	0.189115	0.105006	0.200395	0.083485	0.036908	-0.0360888	0.00325044	0.266247	0.089209	0.000890531	0.140593	0.325511	0.24001	0.304881	0.0752972	0.213396	0.305448	0.234851	0.0920139	0.208589	0.153602	0.164311	0.161478
2	0.263815	0.240812	0.215808	0.0625097	0.212429	0.0526589	0.203124	-0.0382483	-0.0478883	0.359085	0.133869	0.104014	0.120756	0.368635	0.332184	0.249746	0.0686843	0.0895777	0.274778	0.417151	0.0977365	0.265702	0.137936	0.238279	0.295221
2.5	0.172844	0.257005	0.293679	0.234548	0.229999	0.102771	0.168945	0.0605116	-0.0653427	0.381214	0.216733	0.100675	0.143932	0.517799	0.33835	0.38318	0.0705505	0.132825	0.338797	0.327573	0.322502	0.324882	0.0971982	0.137908	0.354996
3	0.31429	0.17339	0.292873	0.120211	0.0373499	0.159406	0.23933	-0.00247122	-0.0159182	0.462386	0.305519	-0.00641183	0.259256	0.569406	0.493691	0.406954	0.0428009	0.144793	0.236074	0.220544	0.241452	0.349642	0.0601433	0.140429	0.224397
3.5	0.250533	0.194391	0.168036	0.180771	0.181135	0.195873	0.255081	0.12699	0.0174989	0.745375	0.32264	0.0250685	0.160585	0.545718	0.418273	0.270478	0.02564	0.198669	0.246785	0.43191	0.247854	0.394147	0.181818	0.147596	0.128474
4	0.26514	0.212741	0.180849	0.324479	0.296044	0.0903207	0.0372719	0.0881626	-0.00494245	0.639535	0.305385	0.136185	0.160941	0.576152	0.305286	0.738894	0.331656	0.132257	0.441641	0.722428	0.357914	0.405507	0.22723	0.157993	0.0421542
4.5	0.164709	0.259838	0.284868	0.367443	0.227738	0.0982482	0.180512	0.10791	0.153594	0.674399	0.320658	0.132155	0.158181	0.737427	0.306584	0.537628	0.2493	0.271127	0.221591	0.443894	0.362673	0.741806	0.384062	0.292898	0.150429
5	0.440063	0.380777	0.198134	0.344336	0.316006	0.161616	0.230103	0.0900773	0.0980475	0.902042	0.467997	0.228332	0.15827	0.667899	0.205566	0.580551	0.395919	0.090673	0.198588	0.356016	0.267741	0.600159	0.337602	0.223604	0.0679056
5.5	0.460883	0.127645	0.317903	0.357722	0.593258	0.191012	0.275797	0.185787	0.128548	1.06744	0.434245	0.206559	0.248347	0.720729	0.279241	0.830176	0.235547	0.137085	0.347722	0.420493	0.24216	0.56537	0.214029	0.289357	0.124338
6	0.422129	0.30288	0.328248	0.2287	0.216068	0.245802	0.134143	-0.00692388	0.127947	1.20211	0.376272	0.195806	0.184206	0.77405	0.267881	0.565013	0.332671	0.220983	0.493854	0.739794	0.260631	0.608176	0.372022	0.227089	0.322304
6.5	0.214508	0.513282	0.388782	0.214846	0.360165	0.222826	0.360529	0.18503	0.223813	1.38455	0.478104	0.111918	0.193668	0.702563	0.826078	0.697554	0.1553	0.0780965	0.582661	0.604068	0.196776	0.761495	0.289385	0.280008	0.464574
7	0.224203	0.352966	0.3519	0.220305	0.530332	0.273509	0.219499	0.179197	0.403188	1.56195	0.418149	0.0328829	0.175613	0.769642	0.4829	0.649479	0.187837	0.200414	0.669723	0.799824	0.422193		0.241395	0.387461	0.386753
7.5	0.255809	0.521651	0.322166	0.27052	0.643811	0.215028	0.261007	0.188859	0.374825	1.52003	0.538571	0.0882517	0.21887	0.804083	0.459897	0.49219	0.311412	0.100653	0.661447	0.756877	0.426301		0.35086	0.504264	0.486756
8	0.241098	0.496751	0.447679	0.319696	0.751832	0.377814	0.428497	0.38157	0.297326	1.89619	0.510007	0.230269	0.303938	0.750429	0.639052	0.491298	0.639499	0.169013	0.763317	0.596759	0.365648		0.365903	0.402504	0.597212
8.5	0.303998	0.566279	0.273379	0.348417	0.718849		0.298487	0.189483	0.311152	1.84857	0.54289	0.168399	0.336153	0.688759	0.564485	0.65885	0.432026		0.768794	0.598374	0.391484		0.459815	0.445735	0.683617
9	0.406326	0.491527	0.501248	0.342283	0.943754		0.301996	0.25064	0.393615	1.61139	0.584857	0.189149	0.296436	0.583098	0.568583	0.653292	0.245122		0.630492	0.67475	0.239752		0.470892	0.512592	0.508201
9.5	0.320294	0.452695	0.290586	0.310339	0.963092		0.173962	0.147138	0.346394	1.91268	0.584589	0.324421	0.324576	0.659483	1.16853	0.787253	0.310804		0.602134	0.553358	0.431655		0.35984	0.426981	0.634097
10	0.549826	0.524094	0.343557	0.25399	0.931018		0.131699	0.314424	0.392413	1.43376	0.552797	0.33996		0.745531	0.706925	0.750456	0.349142		0.704085	0.478597	0.414091		0.39409	0.454092	0.705516
10.5	0.409991	0.51783	0.400608	0.273197	0.804517		0.287129	0.390765	0.628403	1.61108	0.649977	0.423804		0.752365	0.518845	0.733417	0.495517			0.573699	0.281594		0.339528	0.335902	0.463866
11	0.345012	0.760176	0.311769	0.320502	0.791859		0.0595727	0.405414	0.423091	1.59512	0.491217	0.502237		0.759579	0.522739	1.09327	0.668871			0.572367	0.3278		0.371937	0.401343	0.748605
11.5	0.318891	0.541794	0.483755	0.394864	1.06243		0.385949	0.323575	0.222432	1.2408		0.337467		0.76392	0.478072	1.09996	0.548988			0.572367	0.452704		0.519561	0.321709	0.779286
12	0.400244	0.682799	0.337397	0.495503	0.825363		0.293913	0.375893	0.23815	1.32674		0.440412		0.956542	0.535722	1.10426	0.680271			0.848098	0.501884		0.668036	0.422505	0.779654
12.5	0.554504	0.73972	0.328612		1.05697		0.217601	0.385556	0.255493	0.949396		0.360175		0.93891	0.425981	1.14974	0.581687				0.723647		0.625202	0.436698	0.760078
13	0.655144	0.64914	0.372303		0.994724		0.225139	0.331211	0.534297	0.925284		0.418572		0.953915	0.387805	0.91594	0.312224				0.67356		0.731777	0.620556	0.458738
13.5	0.624084	0.728856	0.391667		0.85242		0.412356	0.377229	0.384732	1.21682		0.339604		0.985017	0.383951	0.942188	0.553329				0.525454		0.622341	0.64067	0.549987
14	0.616962	0.734366	0.365805		0.975126		0.342257		0.437986	1.35145		0.507915		0.988735	0.281553	0.883525	0.412228				0.623587		0.660075	0.400493	0.553302
14.5	0.499558		0.417763		1.00702		0.223787		0.235568	1.32068		0.453703		1.0704		0.935819	0.55625				0.736366		0.677413	0.468767	0.428822
15	0.524406		0.433176		0.807818		0.166268		0.271768	1.52212		0.504419		1.06372		0.900726	0.685707				0.664268		0.648375	0.393722	0.490665
15.5	0.414384		0.467874		1.01453		0.217913		0.433355	1.46049		0.623105		1.12329		0.917197	0.614021				0.546219		0.753647	0.450466	0.663475
16	0.280735		0.440505		1.04387		0.323127		0.359841	1.73309		0.636374		1.17216		0.995456	0.429023				0.609677		0.572424	0.56435	0.787926
16.5	0.544212		0.359619		1.28068		0.129412		0.3254	1.76479		0.403856				1.00219	0.555357				0.827587		0.851582	0.549902
17	0.44929		0.472761		1.34265		0.0795342		0.546185	1.56478		0.518156				1.09749	0.357378				0.805235		0.673475	0.489277
17.5	0.452279		0.512788		1.15431		0.235484		0.676581	1.65788		0.452657				1.02057	0.440342				0.829485		0.676393	0.689906
18	0.675833		0.456802		1.5622				0.64588	1.76051		0.526772				1.10374	0.514869				0.739908		0.73529	0.485849
18.5	0.570359		0.541457		1.02869				0.63929	1.64147		0.416769				1.02576	0.755162				0.658631		0.618799	0.489872
19	0.652181		0.457478		1.13095				0.707549			0.465369				1.00138	0.733295				0.710785		0.536757	0.602737
19.5	0.600276				1.12419				0.691653			0.483202				0.924703	0.70583				0.818153		0.73461	0.479929
20	0.687581				1.09266				0.889173			0.427433					0.937401				0.91521		0.67305	0.481317
20.5	0.560716								0.660262			0.544293					1.0581				0.642681		0.536559	0.340095
21	0.732261								0.895607			0.527595					1.29381				0.742287		0.735743	0.583841
21.5									0.775029			0.584612					0.91452				0.812516		0.84093
22									1.09429			0.847073					0.998053				0.747075		0.718434
22.5									1.06107			0.749694					0.940241						0.642313
23												0.854554					0.71727						0.499079
23.5												0.946858					0.803603						0.740049
24												0.971592					0.513976						0.710502
24.5												0.852483					0.799586						0.674155
